# Supplementary material for: Prolonged dialysis during ex vivo lung perfusion promotes inflammatory responses
Source: Front Immunol. 2024 Mar 22;15:1365964. doi: 10.3389/fimmu.2024.1365964 (PMC10995259; doi:10.3389/fimmu.2024.1365964)
Supplement: Supplementary file 1 [file DataSheet_1.zip]

Archive with 5 entries (5 files):
- Additional file 1.PPTX
- Additional file 2.XLSX
- Additional file 3.XLSX
- Additional file 4.XLSX
- Additional file 5.XLSX
