# Supplementary material for: Prolonged dialysis during ex vivo lung perfusion promotes inflammatory responses
Source: Front Immunol. 2024 Mar 22;15:1365964. doi: 10.3389/fimmu.2024.1365964 (PMC10995259; doi:10.3389/fimmu.2024.1365964)
Supplement: Supplementary file 1 [file DataSheet_1.zip › Additional file 2.XLSX]

## Sheet: Legend
Additional file 2. Differential gene expression analysis between 6 h vs 0 h, 12 h vs 0 h, and 12 h vs 6 h. A differential expression analysis was performed using the DESeq2 R package (v1.18.1) for paired data sets. The differential expression analysis included an independent hypothesis weighting batch correction and a Benjamini-Hochberg correction for multiple testing. The differentially expresse…

## Sheet: GS 6 h vs 0 h
Gene name	FC	adj pValue
TACSTD2	3.48176	2.96536e-100
TRIB3	8.44785	3.21091e-61
GJB3	9.24969	2.63012e-58
HSPA13	4.31195	2.03825e-54
INTS4	0.410341	4.86552e-50
GADD45A	6.99262	4.24227e-49
USP2	4.59075	8.69818e-47
AREG	14.1739	2.14608e-46
PDXK	3.99175	4.49692e-43
RBM3	2.5558	2.1577e-41
KLF9	3.62652	1.5023e-40
KLHL15	2.22629	5.34864e-30
B3GALT2	0.0990838	1.92657e-29
HNRNPAB	2.33966	1.92716e-29
MED9	2.06736	2.26403e-29
SELENOS	2.90989	4.40969e-29
THNSL1	0.268315	5.50545e-29
NOP58	2.03913	1.62726e-28
MARCH5	2.01886	2.33908e-28
MASP2	2.93228	2.5327e-28
CEBPG	2.16515	2.81125e-28
NAMPT	3.91734	1.16196e-27
TXNRD1	4.84005	1.33859e-27
BCL6	2.07006	1.57984e-27
MT1A	31.5131	1.03364e-26
SYS1	3.59913	1.54895e-26
ACRBP	0.494395	6.78112e-26
BTG3	3.89146	7.83281e-26
RRS1	2.56321	1.38556e-25
IL1R1	4.46542	3.24821e-25
LRRC59	2.71275	4.69658e-25
SLC35A5	0.401826	8.30464e-25
WHAMM	2.77303	2.36111e-24
GNL3	3.04857	2.43849e-24
LOC100523897	0.302222	4.51745e-24
LOC110261337	0.429872	5.30069e-24
SLC7A1	5.25536	9.8264e-24
MT2A	14.3647	9.84917e-24
POLR3D	2.22041	1.09411e-23
LMO4	2.19699	2.75927e-23
NOB1	2.64361	3.3509e-23
ADGRG5	0.30623	5.87197e-23
AMD1	2.1461	9.45815e-23
GDE1	2.11964	1.08296e-22
PPAN	2.59927	1.4016e-22
ID3	0.238905	1.73119e-22
RTL5	3.05228	1.938e-22
YBX3	2.92764	3.4475e-22
EIF1B	2.3821	5.75267e-22
NIFK	2.0996	1.72712e-21
CEBPD	2.95997	1.91151e-21
GRAMD2B	3.32514	4.10704e-21
ALS2CL	0.448614	5.10881e-21
THSD4	0.346811	1.68997e-20
DDX21	2.94205	3.10337e-20
NOLC1	2.36037	3.26639e-20
UBL3	2.13833	3.5823e-20
ZNHIT3	2.4712	7.9828e-20
DCAF7	0.482505	1.045e-19
CCR4	0.229796	1.47072e-19
BEND3	2.78881	2.02885e-19
ADIPOR2	2.1844	2.76751e-19
GNAT1	4.43457	2.83372e-19
CHIC2	2.43345	3.91206e-19
PLAGL1	3.49457	4.37225e-19
UTP15	2.05494	4.8875e-19
PTPN1	3.49127	7.21054e-19
LOC106504436	0.256089	8.0017e-19
SRXN1	9.49696	8.44623e-19
SHLD1	0.318297	1.85312e-18
HES6	2.43564	1.99888e-18
TIMM8A	2.61225	2.09986e-18
PPRC1	3.98422	2.17571e-18
FAM167B	8.00868	2.4401e-18
RHOU	3.91781	2.58289e-18
MSX2	9.90585	2.60523e-18
MYL5	7.43817	2.65117e-18
TOMM20	2.09109	4.93991e-18
SNORA55	4.51796	5.4843e-18
KLF13	2.17004	7.37485e-18
HDAC9	0.301772	7.82695e-18
TADA3	0.488891	1.73231e-17
KCTD21	0.282789	1.80064e-17
LOC100620498	2.88484	2.45686e-17
LRRC4	9.84128	2.77202e-17
ZSCAN2	0.292027	5.14007e-17
ZNF692	0.395063	5.60216e-17
PLAT	5.05738	5.63108e-17
DBNDD2	2.60206	6.83193e-17
SMYD4	0.387588	9.4008e-17
MPHOSPH10	2.07016	1.01686e-16
SLAMF6	0.229279	1.06344e-16
URB2	2.92124	1.2729e-16
TWISTNB	2.34667	1.44477e-16
CLTB	2.16294	1.50981e-16
BZW2	2.26174	2.1189e-16
PLEKHG6	6.38107	2.47402e-16
TIPARP	3.61462	2.51846e-16
SCARNA12	3.80456	3.09375e-16
CEP250	0.325694	3.09375e-16
RNF125	0.375488	3.71772e-16
DKC1	2.19706	3.71917e-16
LOC100156074	0.254815	3.86327e-16
NOP56	2.23523	6.78547e-16
ZNF624	0.413368	6.8754e-16
ACTRT3	26.7984	6.89781e-16
OSMR	3.55825	7.93042e-16
PITX3	59.7292	1.46413e-15
CCDC71L	2.51708	1.47349e-15
KIAA1191	2.12432	1.47349e-15
EIF2AK3	2.07272	1.54678e-15
TMEM156	0.401415	1.64678e-15
PDPN	2.42755	2.01981e-15
ATF4	2.53454	2.84308e-15
ZBTB12	0.405823	3.54903e-15
IP6K2	2.2598	3.61299e-15
SESN2	3.75463	3.65317e-15
TUBB2B	2.45953	3.70889e-15
GPR65	0.442279	4.07617e-15
PPP1R15B	2.63145	4.12585e-15
DMRTC2	5.15274	4.12585e-15
CCNL1	3.63061	6.73133e-15
PANX1	2.15915	7.71614e-15
PTP4A2	2.04548	8.23779e-15
GIMAP4	0.376603	8.69585e-15
DDX39A	2.20863	1.03124e-14
FTSJ3	2.10867	1.10949e-14
NUS1	2.3367	1.12657e-14
SNORD96	3.34854	1.14501e-14
TLR1	0.392001	1.19207e-14
ACVR1C	0.293733	1.2459e-14
VPS45	0.408502	1.88068e-14
ZNF449	0.422671	2.02768e-14
SNORD36	3.77086	2.22591e-14
ZKSCAN1	0.397582	2.44288e-14
PSMD12	2.41979	2.70809e-14
FEM1B	2.02075	3.10386e-14
ETF1	2.26852	3.9741e-14
ZNF175	0.235762	4.34747e-14
PI15	3.66953	4.72157e-14
CBX2	2.68259	5.09195e-14
TAF5L	2.47054	5.44414e-14
TNFRSF18	2.23228	5.77812e-14
AHRR	9.48109	6.12877e-14
ZDBF2	0.375711	7.56591e-14
PELI1	2.52321	7.67743e-14
ZPR1	2.08812	8.98567e-14
SFPQ	2.39017	9.55289e-14
SRM	3.02923	9.72145e-14
NSUN6	0.457813	1.12756e-13
SMARCA5	2.28105	1.3114e-13
GNL1	2.17163	1.42042e-13
BCL3	4.02936	1.60158e-13
OSGIN1	4.90298	1.63193e-13
NOP2	2.22728	2.03954e-13
EREG	6.91599	2.05758e-13
DNAJB5	2.52257	2.32955e-13
PREPL	0.499181	2.7371e-13
ZFAND5	2.95603	2.85351e-13
FLRT2	0.29907	2.89541e-13
GRIN2C	13.5307	2.98334e-13
ZMYM3	0.456842	3.04948e-13
GPR17	0.253605	3.14472e-13
GNA13	2.09215	3.59063e-13
ETFBKMT	0.400915	4.07757e-13
S100PBP	0.384687	5.25191e-13
PRIMPOL	0.366648	7.67424e-13
CHAC1	3.89986	8.78352e-13
ZRANB1	2.06342	8.85341e-13
E2F6	2.2967	8.85341e-13
RAB19	0.480563	8.85341e-13
TIMP1	4.06085	9.3282e-13
SCNN1D	3.33013	1.0339e-12
FAM110D	4.06459	1.0701e-12
BDH1	0.35981	1.29626e-12
SCARNA16	4.01817	1.31305e-12
SNORD42	2.58474	1.35872e-12
CDC42EP4	2.62793	1.37755e-12
PNP	3.99209	1.41013e-12
FASTKD1	0.41926	1.41013e-12
CKAP4	2.67328	1.41589e-12
TTPAL	2.2113	1.75892e-12
SENP8	0.31348	1.92564e-12
RHOBTB1	0.470028	2.18686e-12
FOSL1	27.0881	2.29485e-12
HAL	2.23661	2.63995e-12
SNORA17B	4.74017	2.80975e-12
DDX56	2.20118	2.85906e-12
GEN1	0.286957	3.39713e-12
GFPT2	9.07988	3.73993e-12
EIF5	2.02716	3.76654e-12
ssc-mir-1249-1	4.2939	3.80871e-12
DDX3X	2.67089	4.0202e-12
DDX17	0.396838	4.0202e-12
FPGT	0.200584	4.55107e-12
SLCO4A1	4.66331	5.40127e-12
RAB9A	2.43438	5.47509e-12
YOD1	4.03802	5.96841e-12
MAPK6	2.94488	7.03772e-12
GPRC5C	2.31021	7.58309e-12
SNORA62	3.40483	1.0712e-11
GSTO2	6.84793	1.22522e-11
OMA1	0.46095	1.25673e-11
SH2D1A	0.45915	1.28831e-11
MAGOHB	2.01044	1.4504e-11
DNTTIP2	2.096	1.47753e-11
DDX18	2.4216	1.68394e-11
SEC14L1	2.08672	1.77722e-11
MIEF1	2.55366	1.86329e-11
DHX9	2.41906	1.93202e-11
IL6ST	2.0844	1.96303e-11
ZC3H12C	2.20225	1.96776e-11
FCRL1	2.86527	1.96891e-11
RXFP4	0.272105	2.04153e-11
LOC100738906	3.9718	2.14837e-11
BMP2	2.25855	2.19469e-11
BEND4	0.278322	2.28798e-11
P2RX7	3.46175	2.33141e-11
FOSL2	7.67363	2.57303e-11
TENT5B	0.253119	2.68353e-11
FZD4	2.63668	2.70617e-11
ABL1	2.18202	3.25498e-11
BRCA1	2.76647	3.53274e-11
RCCD1	2.24993	3.75644e-11
SNORA68	0.499462	4.30247e-11
FAM89A	0.436998	5.02326e-11
ZBED9	3.7917	5.13039e-11
ZNF404	3.39066	5.41805e-11
MAT2B	0.174017	5.66484e-11
HILPDA	0.181083	6.12758e-11
SRSF5	0.475287	6.12758e-11
TESPA1	2.06841	6.97086e-11
LENG1	2.44353	7.25824e-11
HK2	0.305638	7.38276e-11
CLEC2L	0.493277	7.64565e-11
ABHD5	2.96796	7.68986e-11
MYBPH	6.29275	8.22483e-11
TCEANC2	2.66459	9.65619e-11
IL12RB1	0.171563	1.08323e-10
CACNB4	0.42278	1.19537e-10
DEGS1	0.415073	1.26631e-10
SLC38A5	0.397723	1.27555e-10
ZNF467	2.19424	1.3633e-10
NOD2	2.64623	1.40719e-10
CD38	0.443721	1.4404e-10
ZNF26	3.33354	1.48409e-10
TFCP2	0.461555	1.55195e-10
TBC1D10C	0.464517	1.5989e-10
ELF3	0.450789	1.79952e-10
LOC100523244	0.467945	1.95744e-10
PTX3	2.98124	2.04452e-10
LY9	2.1608	2.06118e-10
HAS1	3.15319	2.0652e-10
SLC38A9	0.373171	2.14737e-10
ZNF470	2.3949	2.2157e-10
HIGD1A	0.42267	2.27557e-10
SMARCAL1	0.337637	2.44968e-10
MISP	2.5714	2.45314e-10
GPR174	0.497653	2.45633e-10
KRT80	3.44117	2.51418e-10
EIF4A1	0.286751	2.56353e-10
PRUNE2	4.6787	2.91354e-10
LOC100517161	2.18744	3.24571e-10
IFRD1	0.412184	3.41491e-10
B4GALT5	0.415496	3.49108e-10
NCDN	3.71001	3.63689e-10
CBARP	2.92508	4.22113e-10
USP13	2.40536	4.23339e-10
ABCG1	2.23849	4.26493e-10
ZCCHC12	0.481489	4.30673e-10
APEX1	2.62106	4.52067e-10
RFK	3.98508	4.64869e-10
ZNF326	2.0206	4.81021e-10
Metazoa_SRP	2.07723	4.97632e-10
PTBP1	2.10246	5.42254e-10
NGDN	7.82348	5.57569e-10
CBX8	2.05692	5.59365e-10
FNDC11	2.01804	6.13887e-10
ARMCX6	0.435813	6.53794e-10
PTER	107.229	6.60307e-10
THAP6	0.422367	6.74608e-10
PEG10	0.291471	7.32934e-10
SRMS	0.336344	7.9022e-10
TMEM260	3.55137	7.93582e-10
ETS2	26.4262	7.96677e-10
REM2	0.477848	8.11838e-10
SPIB	2.32402	8.65441e-10
CDV3	5.93613	9.03536e-10
ZNF461	0.355209	9.30355e-10
SPICE1	2.23424	9.32961e-10
TAF1D	0.381023	1.04714e-09
ZNF248	0.406994	1.16638e-09
CTH	2.14342	1.20527e-09
KRT8	0.430012	1.32296e-09
TMEM52	3.23004	1.33173e-09
DEPP1	2.01788	1.35519e-09
DEPDC1	3.62127	1.45694e-09
HOXB4	3.77355	1.47454e-09
C1QTNF4	0.449043	1.57971e-09
PXDC1	0.39006	1.6829e-09
AMHR2	5.49759	1.69264e-09
GPR39	3.00456	1.69264e-09
LOC100522404	4.2111	1.73205e-09
NAF1	3.13834	1.76734e-09
SLC3A2	7.60527	1.83451e-09
CDH1	2.24745	1.97745e-09
CNR2	2.50602	1.9844e-09
OTUB2	2.03347	2.12177e-09
SLC16A1	0.275865	2.12751e-09
ABHD13	2.66038	2.22656e-09
GANC	2.7063	2.48592e-09
SNORA52	2.01019	2.51227e-09
ZNF613	0.481513	2.51227e-09
SLC20A1	3.11729	2.51304e-09
NXPH2	0.455783	2.55086e-09
LOC110262090	2.59008	2.63222e-09
ZAP70	0.332889	2.64807e-09
C3orf14	0.306862	2.72581e-09
SARAF	0.457156	3.34568e-09
NMT2	2.73369	3.37036e-09
ZNF2	2.04567	3.38086e-09
NCR3	3.91054	3.38398e-09
SPATA21	0.333037	3.46425e-09
OLFM2	0.272786	3.48685e-09
ACAT2	3.55655	3.51253e-09
ZSWIM3	5.41678	3.52521e-09
NLRC3	2.21635	3.96802e-09
ARMCX4	0.413713	4.04788e-09
FCRL5	0.449227	4.04788e-09
CD226	2.13444	4.37121e-09
RDH10	0.272912	4.86679e-09
TAF12	0.289769	5.07656e-09
AZU1	2.92437	5.40491e-09
FCSK	0.440573	5.76202e-09
PRSS27	4.34547	5.8376e-09
APOBEC3B	0.489716	6.02256e-09
PFKFB2	3.95025	6.20514e-09
PIGE-108A11.3	0.489298	6.28244e-09
ICAM1	2.17125	6.3736e-09
GDF15	0.150244	6.38202e-09
AGL	3.72933	6.77887e-09
MRM3	3.13014	7.31708e-09
F11	0.488033	7.60863e-09
KLHL38	2.06975	7.64103e-09
LOC106504483	0.274247	8.42817e-09
CSF3	0.34062	9.26627e-09
LOC100737927	0.289475	9.79249e-09
KIAA0586	4.94759	1.06586e-08
ADAP2	0.489626	1.06586e-08
NEMP1	0.444519	1.08595e-08
TMEM42	0.382289	1.09895e-08
SEC24A	0.417735	1.1498e-08
SBNO2	0.436749	1.15106e-08
SIRT4	2.04016	1.1841e-08
NFKBIA	3.20585	1.19325e-08
MIOX	0.341973	1.19325e-08
PLAGL2	3.58019	1.20293e-08
CREB3L1	5.80782	1.20293e-08
NKX3-1	2.69529	1.24786e-08
TNFSF18	2.19376	1.39619e-08
TEAD3	3.00357	1.4029e-08
BRIP1	6.76452	1.42815e-08
ZGLP1	2.24201	1.451e-08
HEATR5B	0.457657	1.45482e-08
ITPKC	5.15032	1.47097e-08
LYL1	0.493713	1.48663e-08
EPOP	3.05764	1.78444e-08
NME6	0.440206	1.89644e-08
TRIM56	4.96536	1.92797e-08
ZFP30	0.485884	1.95889e-08
TMEM170B	2.75628	1.98114e-08
NFYA	0.445777	1.98468e-08
SLC38A2	2.44283	2.04483e-08
NXT1	0.499426	2.05389e-08
IL4R	2.32847	2.21611e-08
TLCD1	2.41061	2.29031e-08
USP27X	3.35828	2.38072e-08
MOB3C	2.47055	2.64697e-08
FCRL4	2.95221	2.91571e-08
CYCS	2.33533	2.95203e-08
HOXA5	0.294528	3.09107e-08
CX3CR1	2.63077	3.12661e-08
SLC7A5	0.481571	3.15079e-08
MARCH3	0.156263	3.15862e-08
ZNF84	2.11277	3.38181e-08
PLXNA1	3.10986	3.57423e-08
MSH3	0.316676	3.93994e-08
CAMK4	2.03916	4.98804e-08
SRSF12	0.410416	5.0868e-08
TGM1	0.330459	5.41173e-08
KPNA5	2.55436	5.45151e-08
FAM83B	3.07682	5.61448e-08
EMP1	0.494423	5.79563e-08
CDSN	4.04486	5.88402e-08
IL23R	3.19603	5.95637e-08
HDDC3	12.6902	6.79587e-08
FOXE1	0.308594	7.02366e-08
CRISPLD2	0.398417	7.166e-08
THEMIS	6.64147	7.30325e-08
GADD45B	2.46188	7.33578e-08
TMEM267	0.159031	7.52847e-08
HELQ	3.56115	7.61304e-08
HYAL2	0.315497	7.63126e-08
TUBD1	0.485708	7.81199e-08
QTRT1	2.17819	7.90781e-08
LOC100525750	0.489079	7.9551e-08
FAM228A	2.30687	7.99027e-08
TPMT	4.93332	8.24349e-08
RIMS4	0.294659	8.38682e-08
SNORD73	2.19912	8.55305e-08
NUFIP2	8.9535	8.99189e-08
LOC102162791	2.72801	9.66882e-08
TMEM273	2.63874	9.72e-08
TRIP10	5.39107	9.7762e-08
ANGPTL4	0.419409	9.95823e-08
EFCC1	3.53111	9.95823e-08
ALDH6A1	3.6705	1.05944e-07
ELL2	0.315619	1.07764e-07
F2RL2	0.46709	1.07948e-07
MSC	4.09754	1.08604e-07
TRAT1	2.10726	1.08604e-07
KCNK1	3.10825	1.09165e-07
LRIF1	0.370093	1.0999e-07
ARG2	3.40076	1.15162e-07
BLNK	0.308899	1.15796e-07
GIMAP7	2.75398	1.21529e-07
THOC6	0.479055	1.32068e-07
FAM181A	0.481746	1.3314e-07
MAPKAPK2	7.31844	1.4347e-07
MSI1	3.35062	1.45264e-07
ABL2	2.16907	1.50107e-07
GIMAP8	2.42394	1.52228e-07
SDC4	3.80869	1.54892e-07
ZFP2	0.408167	1.61916e-07
YPEL4	2.59773	1.64223e-07
RASGRP1	2.00784	1.6535e-07
CCR2	5.53485	1.66385e-07
NIBAN2	0.474222	1.70692e-07
ZNF514	0.475203	1.72047e-07
SOCS1	2.2807	1.80681e-07
ZNF630	0.391873	1.84585e-07
DNAJC28	2.80511	1.8468e-07
KCNJ8	0.482214	1.88139e-07
RCVRN	0.302616	1.94983e-07
HR	0.386464	1.95767e-07
C19orf44	2.55538	1.95982e-07
DHRS9	2.19623	1.97048e-07
NIP7	0.38844	2.01374e-07
TBCK	0.377967	2.1379e-07
IL12B	2.04222	2.23672e-07
FSTL3	0.480364	2.27121e-07
SQSTM1	0.210245	2.39337e-07
ZNF70	2.88476	2.42489e-07
GARS	2.06628	2.55711e-07
LYSMD1	0.408691	2.61986e-07
RIN1	2.09393	2.7275e-07
ZNF703	0.334036	2.73143e-07
EDN2	2.88954	2.75849e-07
ZC3H6	2.11816	2.84673e-07
PCDH10	13.1564	2.92812e-07
GADD45G	0.44219	2.9587e-07
TAF9	3.39506	2.9587e-07
ABHD10	3.58768	3.06447e-07
MAPK1IP1L	2.11066	3.06695e-07
RNF223	0.437928	3.09632e-07
SLC25A42	2.03493	3.11694e-07
DCT	2.43368	3.37224e-07
OPHN1	0.379797	3.37879e-07
OTUD7A	0.478575	3.42206e-07
ZBTB37	0.494902	3.42206e-07
FAM71E2	2.01367	3.66477e-07
CHMP4A	0.435413	3.68687e-07
SLC25A15	8.97149	3.71424e-07
NPTX2	0.435738	3.7854e-07
TP53BP2	2.11432	3.84352e-07
WFS1	18.1217	3.84595e-07
TNFRSF11A	2.17407	3.88835e-07
DNTT	2.1464	4.05291e-07
OSER1	0.493193	4.11522e-07
RBM12B	0.14541	4.11522e-07
MILR1	2.2564	4.19773e-07
STEAP4	0.476973	4.23442e-07
SNORD86	0.259844	4.35485e-07
CSKMT	0.229342	4.6908e-07
NR2F2	2.07983	5.23388e-07
FCMR	3.95318	5.43583e-07
MAP2K6	0.481205	5.89601e-07
MICALL2	0.396309	6.02622e-07
C3orf20	0.423854	6.13857e-07
PTPN6	2.15527	6.24093e-07
TBX5	4.21921	6.36179e-07
ZNF572	0.365002	6.42364e-07
NABP1	0.469469	6.74331e-07
MYC	0.369837	6.81529e-07
DPYS	0.488645	6.86577e-07
ZNF713	3.27519	7.32351e-07
SNORA73	0.400735	7.33046e-07
MITF	0.308594	7.73413e-07
DCLK2	2.93607	7.85669e-07
NFKBIB	0.484656	7.94556e-07
TRIM45	2.49292	8.36805e-07
METTL4	2.85491	8.66441e-07
GALK2	0.484533	8.94245e-07
STAMBPL1	0.45948	9.02725e-07
HPDL	0.451343	9.25406e-07
XIRP1	0.467465	9.40826e-07
NECTIN4	2.38544	9.47588e-07
SLC19A2	4.53546	9.68724e-07
ACVR1B	2.10129	1.05809e-06
XPO1	3.56716	1.0601e-06
LITAF	2.00416	1.06407e-06
CLVS1	0.493485	1.11225e-06
HMGA1	2.54627	1.11778e-06
SERPINB5	0.31671	1.11778e-06
RASAL3	2.84745	1.12343e-06
ZNF260	3.9373	1.12575e-06
PSME4	0.455302	1.21489e-06
CD1D	0.341048	1.2377e-06
ELMSAN1	2.30264	1.25697e-06
ZNF296	0.345992	1.33208e-06
TXLNB	2.35621	1.34117e-06
ZNF775	2.22674	1.35521e-06
CEP162	0.262513	1.36541e-06
SLFN11	0.282414	1.37097e-06
MAP2K3	0.431727	1.39128e-06
AOX1	0.261272	1.39854e-06
ZNF660	2.7904	1.44063e-06
XKRX	0.478002	1.47514e-06
RHOD	0.292904	1.4947e-06
ACOT11	0.473238	1.49627e-06
CCDC8	2.89429	1.49971e-06
TEP1	0.386883	1.55114e-06
CDKN1A	0.447557	1.5885e-06
GPR3	0.467015	1.6196e-06
CCDC120	3.43079	1.628e-06
EPCAM	34.8372	1.63974e-06
NAA10	2.37653	1.65244e-06
PISD	2.17247	1.67014e-06
ITGA4	2.61104	1.77057e-06
MTPAP	2.91167	1.82506e-06
ABTB2	0.427643	1.86634e-06
KANSL1L	2.3542	1.95955e-06
AFMID	3.83807	2.08327e-06
TP53TG5	0.392259	2.16799e-06
SOWAHA	0.494435	2.16799e-06
ARPC5L	3.36408	2.18159e-06
CCN4	10.1518	2.2317e-06
RLIM	2.06224	2.26621e-06
TMCC2	2.46647	2.31636e-06
PROB1	2.10064	2.33147e-06
FXN	0.422378	2.3377e-06
NDEL1	3.47085	2.34114e-06
ZSCAN16	2.23621	2.42017e-06
NDUFAF1	2.2649	2.50492e-06
TET1	0.300714	2.58872e-06
ZNF599	0.447301	2.61414e-06
KLF10	0.487532	2.64403e-06
C15orf41	0.48475	2.65077e-06
ZNF646	3.74862	2.67327e-06
ZNF280B	0.450511	2.67343e-06
CCDC160	0.480158	2.71517e-06
PLB1	2.70867	2.73489e-06
ZNF114	2.54954	2.90991e-06
ND2	2.74276	2.92144e-06
NNMT	0.460884	3.07625e-06
TMEM74	2.0318	3.18592e-06
CD101	54.4852	3.20598e-06
ORC5	0.392138	3.20606e-06
HSD17B7	0.314597	3.23285e-06
SLC25A2	0.316624	3.36514e-06
CAND2	2.59989	3.36514e-06
ABHD18	5.09352	3.47035e-06
LOC100627879	0.483717	3.48256e-06
SNORD69	0.43249	3.48393e-06
STK35	0.470505	3.50925e-06
P2RY6	2.34354	3.53977e-06
ARID5B	2.13015	3.59002e-06
SNORA51	0.234601	3.66102e-06
U5	2.47121	3.68549e-06
MEX3C	3.1092	3.71241e-06
ssc-mir-9836	2.37541	3.76245e-06
INHBA	2.60481	3.76863e-06
SGMS2	0.0636961	3.8497e-06
KLHL6	3.57482	3.87471e-06
ADRA2B	4.24218	3.8955e-06
GJD4	0.308	3.89784e-06
PUS3	0.446885	4.09239e-06
TNIP1	3.46671	4.105e-06
RAB12	2.20457	4.14637e-06
KIAA0895L	2.17916	4.24714e-06
PIM3	2.0552	4.28436e-06
ARG1	0.398994	4.33357e-06
MANSC4	2.19389	4.38942e-06
CHM	4.19043	4.40236e-06
FAM53C	0.463	4.54181e-06
SMCO3	0.415975	4.6208e-06
GPATCH4	2.25507	4.77587e-06
JRKL	0.332755	4.97537e-06
IL9R	2.3524	5.33608e-06
XRRA1	0.465918	5.35678e-06
BCL2A1	2.93818	5.53518e-06
HIC2	0.48472	5.99805e-06
CMKLR1	2.20901	6.05409e-06
LRATD1	3.73627	6.11722e-06
ADRA1A	0.459121	6.16095e-06
SERPINI1	3.60847	6.17366e-06
ADAMTS4	0.364182	6.25902e-06
FAM83G	0.48345	6.35329e-06
GFOD1	5.21779	6.35488e-06
GABARAPL1	2.37962	6.36314e-06
SOCS3	2.63116	6.48393e-06
AGO2	2.31306	6.83599e-06
INAVA	4.29187	7.26029e-06
TOR4A	2.75157	7.34172e-06
ARRDC4	3.2796	7.40984e-06
TMEM88	0.481804	7.63435e-06
LMO3	2.57588	7.67554e-06
SLC9A9	2.6184	7.69063e-06
DNAH17	0.275796	7.89542e-06
ZFP14	0.491079	8.18487e-06
FCRL3	3.06028	8.19819e-06
TPO	0.293228	8.21338e-06
CYP1B1	0.462058	8.53709e-06
SSUH2	16.7646	8.68894e-06
REC8	3.49946	8.73263e-06
ZC3H12A	0.172712	8.73263e-06
SCAI	3.76252	8.73263e-06
MAP3K8	3.10242	9.66794e-06
PIF1	0.408325	9.86345e-06
SLX4IP	3.29864	9.9389e-06
RPRD2	0.289023	9.95943e-06
OXSM	0.450551	1.00046e-05
KRIT1	0.490172	1.0085e-05
ZNF432	0.479799	1.01773e-05
ZNF180	0.43594	1.07892e-05
OVOL1	0.487666	1.09816e-05
FAM71F1	0.393231	1.10899e-05
SLC3A1	3.7712	1.11121e-05
AP3M2	0.343292	1.13102e-05
TLNRD1	3.90585	1.1331e-05
PIM1	0.407741	1.13509e-05
HIPK2	2.31427	1.13703e-05
MSLNL	2.59186	1.14966e-05
ASNSD1	2.79124	1.16041e-05
ZNF782	11.9522	1.1657e-05
KCNJ14	2.10181	1.21642e-05
AOC2	0.33552	1.22415e-05
GATA5	3.76261	1.26873e-05
PGM2	3.02872	1.29344e-05
P2RY2	0.273752	1.31304e-05
ATP6AP1L	2.21559	1.31479e-05
GJA4	2.74276	1.32254e-05
SUPT4H1	0.456092	1.33134e-05
TOP1	2.55294	1.35045e-05
SLC40A1	2.14397	1.37167e-05
NFKBIE	2.00655	1.37622e-05
PHYHD1	0.382046	1.38121e-05
PRRT1	3.84315	1.40855e-05
AMIGO1	2.25103	1.4097e-05
CRP	0.46112	1.42648e-05
CCDC78	0.467057	1.43654e-05
GRHL1	0.26604	1.44934e-05
PTPRO	0.499462	1.44972e-05
KCNG3	3.05406	1.45422e-05
MGME1	0.43288	1.49311e-05
IRF9	9.91229	1.5043e-05
LACTB	0.498734	1.57551e-05
TRABD2B	2.29116	1.59121e-05
TNFRSF1A	2.30392	1.64404e-05
KAZN	2.87468	1.64546e-05
ZNF683	2.11177	1.64803e-05
MAFF	2.28371	1.65012e-05
HAP1	0.184193	1.66236e-05
NPTX1	3.61996	1.66788e-05
BARD1	4.13587	1.67897e-05
MEOX2	2.51018	1.67897e-05
ACR	0.397856	1.68424e-05
SGK1	0.363666	1.76974e-05
DUSP19	16.7512	1.79301e-05
CASP8AP2	3.25839	1.8906e-05
NMNAT3	0.320907	1.91619e-05
DBP	0.358096	1.94511e-05
C2orf42	0.43095	1.95747e-05
DIRAS3	0.225703	1.97202e-05
HTR2C	0.495402	1.98749e-05
P2RY12	2.64016	2.11627e-05
BCL2L11	0.15539	2.13276e-05
C1orf232	0.293747	2.13439e-05
SNORD95	2.27382	2.13908e-05
CNKSR3	32.2099	2.17301e-05
ZNF287	5.05063	2.17937e-05
PFKFB3	2.92464	2.21334e-05
COG4	0.452422	2.26282e-05
BCL11A	2.00797	2.32606e-05
KBTBD6	0.455263	2.38048e-05
ZCCHC18	0.443429	2.42498e-05
RBBP5	0.499318	2.4326e-05
RABGGTA	0.345271	2.43386e-05
RAD51C	0.441949	2.43932e-05
GAPT	3.991	2.4472e-05
CLIC2	0.2919	2.50435e-05
VWA3B	0.300674	2.54265e-05
SLC25A27	2.19261	2.65707e-05
ZNF628	0.483135	2.68662e-05
LCN10	0.370126	2.68993e-05
F2RL1	2.78225	2.72813e-05
TRPC7	40.8041	2.817e-05
PKP3	2.66781	2.83171e-05
SPINDOC	26.9562	3.16876e-05
NUDT12	2.59821	3.26907e-05
NANOS2	2.00326	3.2711e-05
SNORD14	0.400844	3.28512e-05
ZNF397	14.645	3.3063e-05
SEPTIN5	0.36096	3.3063e-05
IL6	0.361694	3.32689e-05
C20orf96	2.05344	3.34279e-05
SOWAHB	5.32006	3.40557e-05
CCR10	0.489956	3.40911e-05
PLA2G2C	6.69158	3.42117e-05
CDHR5	3.10412	3.45738e-05
BMP8B	0.234642	3.53007e-05
AMER1	3.10157	3.61736e-05
WDFY4	4.41592	3.66331e-05
ZC3HAV1L	0.445134	3.72375e-05
SGO2	0.417463	3.77398e-05
KRBA1	0.411848	3.80734e-05
ZKSCAN7	0.423343	3.85229e-05
IFN-OMEGA-6	0.485085	3.96884e-05
TMPRSS13	0.314717	4.25043e-05
HHIPL2	0.475372	4.31289e-05
CARF	0.386976	4.34221e-05
ADM	3.36634	4.34824e-05
CD96	0.415002	4.3793e-05
LMNA	3.31528	4.43776e-05
TAS1R2	0.421757	4.45624e-05
TRMT10C	2.40685	4.50937e-05
TOMM6	6.71292	4.60656e-05
SHC1	0.448095	4.6322e-05
IRAK2	0.22576	4.6914e-05
ZSCAN31	2.15338	4.69363e-05
CCDC87	2.08465	4.70574e-05
C7orf57	0.319311	4.71123e-05
TGIF2	0.255535	4.84413e-05
MKS1	0.494098	4.84413e-05
A4GALT	2.65193	5.02282e-05
SPSB1	0.469657	5.08704e-05
MTUS2	2.03023	5.10604e-05
CASP1	3.06116	5.11083e-05
U2	2.80163	5.12303e-05
ITGB7	0.455534	5.14517e-05
OTOP1	0.158385	5.49181e-05
KCTD7	0.451494	5.49444e-05
BTK	6.11514	5.53342e-05
ARL13B	0.429967	5.5856e-05
KLRG1	0.454579	5.79894e-05
CRIP3	0.484384	5.80705e-05
LYRM7	0.467939	5.86231e-05
DIO3	0.260193	5.87323e-05
NOXRED1	0.473661	5.93936e-05
HSPA1L	7.10989	5.96129e-05
METTL14	0.435905	5.9664e-05
C4orf51	0.179027	6.04869e-05
SRBD1	0.489182	6.12204e-05
VPS37B	0.314898	6.1584e-05
SNORD21	0.416199	6.19109e-05
IFN-DELTA-1	2.2342	6.46847e-05
MT1E	2.91804	6.54145e-05
SIX5	0.423491	6.54941e-05
ssc-mir-29c	5.26929	6.86261e-05
FLNC	0.451183	6.90078e-05
SIDT1	2.29815	6.92189e-05
ADAMTS5	3.87253	7.21079e-05
CRY1	0.418159	7.2588e-05
SLA	0.411521	7.52183e-05
ACHE	2.76951	7.72139e-05
LY6G6C	2.90997	7.86946e-05
ZNF322	3.06591	7.87761e-05
BRPF3	4.07564	7.93844e-05
ARC	0.422231	8.02217e-05
TG	2.04464	8.06134e-05
ZNF391	5.43789	8.08191e-05
S100A3	3.88633	8.20499e-05
PYCARD	0.326184	8.37778e-05
SERTM1	22.6786	8.39887e-05
CALY	0.222848	8.45265e-05
CMTR2	5.55973	8.61437e-05
DCST1	8.56487	8.66681e-05
LCN6	0.404837	8.66957e-05
STX3	3.0146	8.73776e-05
ADRA1B	58.7787	8.73776e-05
SEPTIN1	2.62601	8.76389e-05
LIN7B	2.01226	8.85759e-05
PKDCC	0.433244	8.90689e-05
C10orf62	2.46329	9.06868e-05
ZNF510	2.33885	9.21376e-05
CNGA4	3.24125	9.32779e-05
CPLANE2	0.21655	9.37397e-05
PPWD1	0.450549	9.44832e-05
GIN1	6.71495	9.59583e-05
ATG9B	0.350656	9.61404e-05
KDR	0.491036	0.000101858
SELL	0.459529	0.000102926
ANXA8	4.16085	0.000103551
SLC9C1	0.457685	0.000104873
SNORA27	0.445433	0.000105537
SELRC1	2.86618	0.000110318
LOC100737977	2.382	0.000114216
IL18RAP	3.23103	0.000118153
FAM110C	2.02303	0.000127373
CNR1	2.13505	0.000128328
HSPA5	0.46981	0.000129575
MC5R	2.03287	0.000129836
NPPC	0.255495	0.000129836
PRKRA	2.3213	0.000131303
RNF19B	11.0478	0.000131414
RFTN2	3.70161	0.000131915
SLC41A1	0.476945	0.000134359
GMNC	2.83225	0.000135099
SLC4A10	0.478529	0.000136675
CAMK2B	2.72241	0.000137927
ERRFI1	0.22476	0.000141951
IL12A	3.97101	0.00014235
GLYCTK	3.47855	0.00014235
SRGAP3	2.98139	0.000146091
TDRKH	3.35261	0.000147808
NFIL3	0.491493	0.000149084
BBS10	0.469219	0.000150232
FAM43A	0.326078	0.000150794
IFN-ALPHA-15	4.09506	0.000152645
PCDH8	0.352495	0.000154172
ICAM4	2.24582	0.000154172
EZH1	0.445338	0.000156146
ELK4	8.1509	0.000158233
SARDH	6.65607	0.000159635
TUBB6	0.488398	0.000160484
LIN9	2.02311	0.000160977
GVQW3	6.12694	0.000161102
DRD1	2.70997	0.000161166
ZNF526	0.477258	0.000161892
TP53INP2	0.247596	0.000161913
HMMR	9.86195	0.000162373
SETDB2	0.422193	0.000164
SAMD3	3.44419	0.000164099
TNNT3	0.450557	0.00016953
STX11	0.482373	0.000171185
U6	0.476894	0.000176336
KCNJ12	6.98349	0.000176841
CISH	2.48889	0.000177511
METTL15	29.3447	0.000182768
CD80	4.19131	0.000182879
SYNM	2.97305	0.000185333
PRSS54	0.434781	0.000185494
SHB	2.18983	0.000191478
ACAD10	0.465574	0.000191478
SERTAD4	0.219311	0.000192744
BACH1	2.32669	0.000192744
P2RY13	0.481695	0.000194091
CENPE	2.15266	0.000195644
ssc-mir-365-2	2.10749	0.00019581
SLC35E4	0.232597	0.000199208
ZRSR2	0.460659	0.000202072
TMEM215	3.58069	0.000204219
DZIP3	2.91675	0.000205598
EBF3	0.373919	0.000205598
CEP57L1	0.328495	0.000206487
RELL1	0.36875	0.000206769
COX6B2	2.84823	0.000207775
OTUD6A	0.335917	0.000220203
SNORD19	2.29035	0.000221377
GALR1	2.73084	0.000224519
PGBD5	21.3984	0.000225282
FAM169A	2.37039	0.000225514
ID1	0.341704	0.000235357
AANAT	2.21354	0.000238404
ZBED2	2.24482	0.000241165
HBEGF	0.365094	0.000248276
BLM	0.238202	0.000249512
SCT	0.319451	0.000249962
CFLAR	3.12888	0.000250446
ZNF235	0.403038	0.000253903
TEAD4	6.29664	0.00026105
MOGAT1	2.20344	0.000262392
ZNF891	0.432483	0.000265107
KLK7	2.67795	0.000265107
HCN3	0.252109	0.000266732
SCIMP	0.187153	0.000271458
IL12RB2	0.368813	0.000271656
ZSCAN20	0.440296	0.000277799
ZNF518A	0.44016	0.000278198
CHRM4	3.1269	0.000281412
FAM227B	0.258536	0.000283329
TGFBR3L	0.350842	0.000283917
XCL1	0.4258	0.000283917
PRRX2	2.35083	0.00029677
GPR137C	0.447203	0.000298208
KCTD4	3.82365	0.000306957
ALOX15B	0.383437	0.00030822
NTF3	2.41419	0.000320903
SNORA80B	0.431565	0.000328404
ZNF281	4.14224	0.000331047
IL13	4.26682	0.000331129
DUSP16	0.285413	0.000337094
HENMT1	0.10712	0.000340737
WDR37	2.05521	0.00034949
UNC45B	0.13536	0.000357485
HNF4G	2.00489	0.000360027
ZNF398	2.66229	0.000361952
GAL	2.27802	0.000368614
AZIN1	0.377256	0.000376374
NDST3	0.362167	0.000384901
CD14	0.480475	0.000390647
CPB1	19.0885	0.000403354
FIGN	2.10266	0.000409868
NUGGC	0.411658	0.000410474
ssc-mir-7-2	2.4256	0.000412992
KDM6B	19.7887	0.000417289
SLC39A10	0.451891	0.00041855
MAP3K19	0.476737	0.000433106
SELENBP1	2.63698	0.000443048
STC2	2.79387	0.000446545
IL5RA	0.484088	0.00046592
MBLAC1	0.439118	0.000474066
CYSLTR1	0.497387	0.000480662
LRRC63	3.92414	0.000482242
CLDN6	3.91006	0.000483282
SLC7A11	0.23772	0.00048506
SERPINE1	0.481199	0.000489358
ARID3B	0.357502	0.000502298
VWC2L	0.213852	0.000503419
TRAV4	4.00145	0.000512123
NRROS	2.23175	0.0005217
SNORD110	3.41694	0.000522655
AMPD1	2.85216	0.000524038
KATNAL2	0.356363	0.000534618
GCSAML	0.319776	0.000540482
IMPA2	0.44527	0.00055852
ABCA1	2.69486	0.000561345
TMEM184B	2.89387	0.000562377
SCFD2	0.441965	0.00060058
CLEC12A	0.379728	0.000608721
TRHDE	0.436247	0.000612516
SLC6A14	2.00653	0.000620086
LOC100523789	2.17402	0.000623374
TRIM14	0.44199	0.00062347
BIRC3	0.458357	0.00062792
NMNAT1	0.389672	0.00062792
SCN1A	3.39903	0.000635394
UNC5A	0.444918	0.000635911
IFITM5	0.373684	0.000636168
KCNJ3	2.01656	0.00063744
PCDH18	0.473848	0.000637823
ssc-mir-199a-2	0.1724	0.000637823
PACSIN3	3.14833	0.000645215
ZNF385B	4.04257	0.000658361
NIPAL1	0.361992	0.000670543
GPHB5	0.444578	0.000702083
GRM4	3.63138	0.000711066
DDN	2.06139	0.000727158
KBTBD3	0.479796	0.000732251
EOMES	2.12875	0.000733801
RBP4	10.0133	0.000735118
UBE2U	7.70988	0.000735972
DCAF17	3.21181	0.000739044
KLF11	0.419573	0.000747547
TCF24	0.459992	0.000751154
DAPL1	4.40305	0.000761206
SHPRH	0.478052	0.000773228
TMEM144	0.49232	0.000773901
LMOD1	2.23795	0.000791001
ANKRD1	0.28694	0.000791296
IL1R2	0.493792	0.000795078
AFF4	0.433014	0.000806662
GPR4	0.438228	0.00082607
ZNF33B	0.48841	0.000828827
NEFH	2.73433	0.000837257
LRRC3B	3.95528	0.000851939
FAM43B	2.28353	0.00087055
ZNF568	2.47186	0.000875484
ZRANB3	0.479417	0.000883705
GPRIN1	2.96125	0.000889803
IL26	0.313957	0.000903594
HS3ST3B1	2.16347	0.000911267
CER1	0.434035	0.000913171
KCNQ3	0.460292	0.000914351
RNF180	2.05761	0.000917838
PLPPR4	0.204568	0.000924114
SERTAD1	2.09302	0.000934177
ANXA13	0.14366	0.000937631
TNFAIP3	0.173886	0.000940596
CRYBA2	2.30044	0.000949727
FTCD	2.02476	0.000961694
RELB	2.53448	0.000961694
RASL11B	0.37486	0.000970826
C11orf91	3.29479	0.000980275
CDK15	5.11867	0.000987232
IQCN	5.07857	0.00101078
IQCA1L	2.25398	0.00101196
NRIP3	2.21587	0.00101481
DUSP9	3.0497	0.00102737
PDYN	0.39323	0.00103539
TLR10	6.61163	0.00104036
NPC1L1	7.54544	0.00106114
TBX21	2.66304	0.00106869
BCAR1	0.382936	0.00107767
CLEC17A	16.0005	0.00109005
AVIL	0.314848	0.00112163
NAP1L3	3.42283	0.00112163
EVA1C	0.427952	0.00113814
SNORD19B	2.64956	0.00115436
DOC2B	0.425214	0.00116131
HOXD13	2.20227	0.00116424
EPB42	0.463602	0.00116737
PADI4	2.18827	0.00119166
OSR2	2.62538	0.00119267
IRGC	2.48051	0.00119732
AGTR1	0.266444	0.0012116
ISM1	0.410036	0.00121873
TGM3	0.200452	0.00122523
TP63	0.461101	0.00123127
EEF1AKMT4	3.47347	0.00125016
ZFP82	2.12081	0.00125109
SGIP1	0.474649	0.00128604
CDRT4	5.46165	0.00129843
DOT1L	0.480048	0.00129843
ZNF550	0.40142	0.00130341
STEAP1	0.294753	0.00132082
CLEC5A	0.492426	0.00134118
RAB42	2.35786	0.00134272
WEE1	2.00084	0.0013514
RNF122	0.450239	0.00135938
ZNF750	6.19058	0.00136321
MIR92A-1	0.345246	0.00138381
C12orf4	0.471166	0.00139871
LRRC32	2.52465	0.00142795
ssc-mir-378b	3.80707	0.00144542
NKAPL	2.99008	0.0014667
CD244	2.47747	0.00148004
SPIDR	0.497705	0.00148505
ssc-mir-141	2.0913	0.00153202
SIRPB2	4.40848	0.00153656
ADRB1	0.44148	0.00155161
ZNF200	0.403724	0.00162159
TIFA	2.0478	0.00162291
GABRA1	7.45297	0.00166679
SIX6	0.399767	0.0016758
ALKBH2	0.319297	0.00168608
ANKEF1	0.498087	0.00172977
NUTM1	2.77869	0.00174875
ZBTB10	0.347577	0.00177059
SYNPO2L	0.497162	0.00177264
SMPD3	0.481614	0.00180051
GUCY1A1	0.499245	0.00180206
ADAM32	3.07799	0.00181917
SMIM26	2.15414	0.00182018
PMAIP1	2.99547	0.00183048
MRGPRF	0.492559	0.00185325
NR5A1	0.49827	0.00188026
TSC22D2	4.57079	0.00188596
ACSL4	0.414685	0.00188664
GAST	2.43729	0.00189007
RTP4	0.291755	0.00190714
IKZF2	6.61186	0.00191589
FAM20A	2.42364	0.00192205
NETO2	2.02341	0.00192345
APLN	7.78049	0.00193987
ssc-mir-221	23.878	0.00194826
TRDC	0.427872	0.00197337
LHX3	0.493493	0.00198209
TNF	2.30909	0.00198243
PLEK	3.86601	0.00205971
MTFMT	0.311229	0.0020926
TRIM16	4.11388	0.00210048
SMTNL2	0.301333	0.0021013
GCNT1	3.77912	0.00213284
VMAC	2.70813	0.00213892
CHRM3	2.19331	0.00214231
EDN1	0.496511	0.00214778
NOCT	2.56025	0.00214831
BDKRB2	0.327391	0.00215935
GPRC5B	0.42465	0.0021876
ELL	0.438349	0.00222021
SV2C	0.343208	0.00223418
TRBV19	2.89756	0.00224877
FOPNL	2.96597	0.00233018
AATK	2.71258	0.00233283
CHRNA6	2.01191	0.0023612
BRSK2	2.10556	0.00238067
SNORD57	3.47683	0.00240208
CTCFL	0.406883	0.00242521
SNORD88C	0.454997	0.00244249
TNFAIP6	0.341762	0.00245496
NFKB2	18.2521	0.00247256
TRH	2.12687	0.00247372
RCAN1	2.21137	0.00248019
TACR2	0.141003	0.00251824
ZNF546	2.3827	0.00251844
CAGE1	2.47325	0.00252174
ASNS	2.04811	0.00252174
TFAP2E	4.54592	0.00258458
RNF152	2.3121	0.00259917
PRSS53	2.83163	0.00261918
STON2	0.471672	0.00263321
ZNF382	0.481942	0.00264556
ELAVL3	2.3016	0.00266603
TSHZ3	4.39381	0.00267571
SLC6A7	2.57557	0.00268443
SNORD24	0.228565	0.00269397
PTGER3	0.485683	0.00270268
SKOR1	0.477178	0.00271007
PHF13	7.1584	0.00275539
GPR85	2.18222	0.00277095
AMBP	2.6606	0.00278856
TNNT2	2.78772	0.00284503
PROKR2	0.444339	0.00285467
CCDC85C	2.14756	0.00286251
FJX1	2.00249	0.00287707
RAB39A	0.231876	0.0028803
TMEM79	3.3776	0.00293238
SNORD100	2.87534	0.00297897
PEAK3	4.35063	0.00298078
APOBEC1	2.00956	0.0029896
EGR1	3.08047	0.00300971
TCEAL3	0.289494	0.00306392
PCDH12	2.04127	0.00307201
CPA1	2.13759	0.00310822
IRF1	0.46927	0.00311249
KCNJ16	3.5786	0.00312175
RETN	0.142649	0.00312488
EPHA2	2.83632	0.0032143
HPSE2	0.403607	0.00325454
ETV2	0.366384	0.00327757
SLC37A2	0.246219	0.00329059
SNORD9	2.29117	0.00333125
GPER1	0.317126	0.00335125
FRMPD1	4.26735	0.0034069
COQ10B	3.21542	0.00342069
TRIQK	0.397661	0.00343848
ECEL1	2.04104	0.00353761
ZYG11A	0.484689	0.00353938
TRIM40	0.360566	0.00358094
DUSP8	2.36491	0.00359861
SH2D5	0.347788	0.00361083
SLAMF9	2.38068	0.0036406
HTR1D	0.395295	0.00366777
PTCH2	8.62606	0.0037505
FREM1	4.38555	0.00376177
GREM1	0.406559	0.00379164
TVP23B	2.43354	0.00386886
MID1	3.18477	0.00389701
PRR35	0.488686	0.0039177
MAGEL2	2.40781	0.00394304
ZNF772	2.15773	0.00395993
LINC01862	0.48602	0.00397385
FABP6	0.445961	0.00400082
TNFAIP8L2	2.5492	0.00403105
GPR33	2.11911	0.00404521
CD1E	2.16396	0.00408045
EPHA7	16.4046	0.00409924
ARMC12	2.12343	0.00413742
SNORD29	0.191918	0.00421115
TFEC	0.354702	0.00421655
CLDN11	0.158192	0.00422586
SPRY1	0.474098	0.00422822
TMPRSS11E	0.311639	0.00424034
IL17RA	0.262276	0.00425008
EPX	0.448342	0.00426057
SSMEM1	4.35583	0.00426057
ZAR1L	2.04975	0.00438946
ADAMTS20	0.451833	0.00438946
ssc-mir-195	0.368763	0.00441509
RGS4	0.416121	0.00442592
SMPDL3B	3.24244	0.00444588
PLPPR1	2.01673	0.00447277
CACNG4	2.00404	0.00450778
NOS1	0.109255	0.00451989
RIMBP2	0.324984	0.00452443
IGFBP5	2.46809	0.00460135
ACER2	0.448662	0.00460379
CHST1	0.198544	0.00469625
BDKRB1	0.434794	0.0047102
SNORD87	2.30023	0.0047428
CCIN	0.423987	0.00475745
CT83	3.90216	0.00479171
SELE	0.267321	0.0048125
SLCO2A1	0.242531	0.00495882
IQANK1	0.343345	0.0049688
CAP2	2.15816	0.00497553
KRT4	0.159612	0.00508248
MELTF	3.9652	0.00510849
B3GALT6	2.14922	0.0052039
TRAV6	2.54886	0.00520527
NPFFR2	6.20925	0.00521434
FES	5.3227	0.00523645
ssc-mir-29a	2.00737	0.0052653
KRT27	0.498868	0.00528732
UBE2QL1	0.447739	0.00528848
HEY1	2.28648	0.0053228
NCCRP1	2.9974	0.0053228
PRDM1	2.42381	0.00533955
KLHL4	0.309255	0.00541146
GALNT15	0.475694	0.00551381
SNORA29	0.485134	0.00552332
ssc-mir-7137	5.62237	0.00552688
SNORD16	0.262937	0.00552688
EHD3	0.381623	0.0055432
TDGF1	0.444463	0.00569338
ANKDD1A	2.72724	0.00570343
KNCN	2.5421	0.00571004
ESPNL	0.342791	0.00574085
GLUL	3.0307	0.00584411
TEX13B	2.83253	0.00586673
ZNF521	3.33143	0.0059334
CACNG1	2.12845	0.00602405
HDX	2.51004	0.00615491
LIF	2.80379	0.00617469
CSRNP1	0.422206	0.00619479
KLK13	9.55873	0.00620653
RANBP3L	2.72	0.00620653
C17orf78	2.04877	0.00630483
CYP11A1	9.05777	0.00642803
TICAM1	0.499728	0.00647893
CDH15	2.2527	0.00650145
FSBP	3.99668	0.00653593
RPP25	2.20705	0.00662021
APOLD1	3.72073	0.00670149
HSPB3	7.13497	0.00670394
SPATC1L	0.40226	0.00682046
ZNF544	7.46398	0.0069329
PRDM6	0.49729	0.00702062
TEX22	2.20221	0.00710302
SNORD98	2.67367	0.00710302
NLRP12	0.437386	0.00721478
PALM3	2.169	0.007318
SHROOM1	3.69429	0.00733641
RERGL	2.44803	0.00735935
SH3GL2	3.01355	0.00735935
MYBPHL	14.1979	0.00736535
KANK4	0.426411	0.00737785
RUNX3	0.450215	0.00750038
QRICH2	0.37675	0.0075273
SMIM35	0.122929	0.00755556
SDS	0.27826	0.00763978
TXNIP	0.49313	0.00771458
APOB	2.22331	0.00776724
TMEM200C	0.266289	0.00782914
SNORD49A	2.15505	0.00783399
ASGR1	2.09022	0.00784605
IL1RAP	0.409735	0.0078654
ZFR2	2.01754	0.0078801
ZNF45	2.65142	0.0080002
KCNE4	0.439307	0.00813682
THSD8	0.470559	0.00821682
SOSTDC1	2.45569	0.00823356
H2AFX	0.276551	0.00824205
PLK2	5.01553	0.00824341
ESRRB	2.07502	0.0082655
SP7	2.04816	0.00830261
GDF2	8.51018	0.00835361
CALCB	2.29841	0.00845307
SNORA57	0.402486	0.00847918
TRBV25-1	0.473626	0.008599
ITGA5	0.429011	0.00860995
GAREM2	0.273817	0.00867387
YDJC	0.231703	0.00872025
GJC2	2.0486	0.00873473
IER5	0.460189	0.00874345
SNORD51	0.223921	0.00877611
ARL5B	0.461274	0.00879672
ERFL	5.04855	0.00882839
INTU	0.475805	0.0088822
BARX2	2.872	0.00889904
DTX3L	0.433749	0.00890575
ANKRD33B	2.15486	0.00893774
SCN3A	2.40853	0.00894694
SLC24A4	2.1489	0.00894772
BMP15	0.473728	0.00901988
TAS2R40	2.61817	0.00903606
CDC42EP2	2.14098	0.00906982
RASD1	2.44864	0.00915505
RD3L	2.20722	0.00924658
HOXA4	0.499003	0.00940023
APOBEC4	0.410693	0.00942967
CLNK	0.486718	0.00942967
ICAM5	2.05875	0.00943351
SNORD53	0.383724	0.00947945
ZNF883	0.416018	0.00954766
SGK2	7.52644	0.00954766
RASGEF1A	0.0839063	0.00954877
VGF	2.60519	0.00977638
ARHGAP20	2.04543	0.00992929
PLAUR	5.64051	0.0101066
GSDMA	0.499832	0.0101452
CLDN4	0.342026	0.0102373
TM4SF18	0.496762	0.0103387
RGS17	2.0727	0.010364
MFSD2A	3.75746	0.0103653
KCTD16	0.306328	0.0103805
KLHL14	5.95293	0.0103841
BTN1A1	0.151896	0.0104232
LGALS4	2.59048	0.0105224
MEDAG	2.12056	0.0106484
C3orf80	0.373674	0.0107321
C6orf163	2.25885	0.0108111
AVPR2	2.8142	0.0108437
VSTM1	2.0089	0.0108533
ssc-mir-125b-2	0.39445	0.0108679
PARD6B	0.457773	0.0110639
TBR1	3.92387	0.0110738
SLAMF8	2.03911	0.0111071
SV2B	0.365903	0.0111289
C9orf85	4.96198	0.0112166
TRA2B	2.12427	0.011251
VPREB1	2.13752	0.0115238
CCKBR	0.437168	0.0115623
U1	2.81758	0.0115645
SNORA75	0.457805	0.0115662
ZNF594	0.437182	0.0115895
IL1RAPL1	0.0903676	0.0118272
CAPN11	2.02677	0.0121768
DDX4	3.43995	0.0121957
CNGA3	0.394642	0.0124412
IMPG1	3.10688	0.0124904
EXD1	0.478093	0.0125459
DMRTA2	2.01935	0.0128648
GCH1	0.293736	0.0128661
JPH4	9.80881	0.0129598
APOM	0.273574	0.0130894
HPCA	2.44959	0.0132575
CACNA1F	0.267965	0.0133212
CDX1	4.46931	0.0133336
FOS	0.429152	0.0134173
GPR143	0.48061	0.0136123
SLC6A15	0.476123	0.0136459
GASK1B	12.4408	0.0136707
SPATS1	0.491845	0.0137623
HIKESHI	3.38582	0.0139138
CDKL1	2.27399	0.0141422
DLX3	0.467048	0.0142275
GRM3	0.439366	0.0142275
C12orf65	2.10751	0.014342
HTR3B	0.462285	0.0143739
PIP5KL1	3.23718	0.0144599
CALB1	0.18673	0.0144973
SLC6A17	8.35831	0.014667
DCAF16	8.07886	0.0147128
ADH4	0.425867	0.0148263
KCNB1	0.444412	0.0149282
SYCE2	0.370556	0.0150634
FOXO6	0.406581	0.0151021
LRRC25	4.49663	0.0151541
PRICKLE1	0.407877	0.0152847
SNORA38	0.485883	0.0153641
DBH	0.267064	0.0156149
SPACA7	5.74577	0.0160931
TMPRSS15	0.235727	0.0162609
MOG	2.0846	0.016348
KIF14	2.35474	0.0165373
ATP6V0A4	0.295584	0.0165483
GP2	3.226	0.0165483
TNFSF11	0.498756	0.01668
CENPK	2.07498	0.0167365
ATP2A1	2.16035	0.0169309
SLC34A2	0.33526	0.0170826
LAMA1	0.459377	0.0172047
SPPL2C	2.38538	0.0172107
GDF5	5.06571	0.017254
ELF5	3.33791	0.0173841
NCAN	0.217683	0.0174006
S100A5	0.375961	0.0175147
FIBCD1	0.466541	0.0177183
KLHL34	0.478322	0.0177411
IL27	2.32296	0.0178976
BMP8A	2.67606	0.0179405
ZNF331	0.429499	0.0179951
ssc-mir-10388	2.39407	0.0180038
SLC22A7	0.486965	0.0183047
SNORA21	0.46841	0.0186732
CLDN9	5.19656	0.01869
SNORD123	4.44907	0.0188303
SPATA31D1	2.02631	0.0193771
FAM180B	6.67553	0.0194089
ACKR1	7.72052	0.0194137
TRNP1	6.52572	0.0194782
IP6K3	3.08252	0.0195366
GUGA1A	2.09273	0.0195847
BHLHE40	3.53835	0.0195867
PLAC8L1	0.480031	0.019652
OTOP3	0.245522	0.019774
OR6N2	0.472827	0.0197898
PDK4	2.20273	0.0198022
CHL1	8.9479	0.019808
LPL	4.73913	0.0198299
RWDD3	0.409	0.0199337
KRT20	2.40568	0.0201601
SPHKAP	2.05651	0.0205701
C2orf72	2.15072	0.0205987
THBS1	3.69363	0.020645
IL23A	0.487915	0.0207371
BANK1	2.11569	0.0207749
DCST2	2.08266	0.0207765
PAX5	0.251134	0.0208026
VWCE	0.274984	0.0208345
TBX18	2.6406	0.020877
AVPR1A	0.495793	0.0209085
SULT4A1	3.01708	0.0210196
TMEM182	0.468119	0.0211044
HBB	0.284689	0.0218114
IL21R	0.497303	0.0220627
FAM200A	0.326219	0.0223229
CPLX1	2.50968	0.0224468
CSRNP3	3.4347	0.022641
CCDC81	0.419293	0.0227097
LINGO4	3.11997	0.0229783
ADGRG7	0.499159	0.0229884
DHH	5.37679	0.0231143
KCNMB3	0.48021	0.0231284
GABRB2	5.35873	0.0232258
CCHCR1	0.266632	0.0236281
DSG3	0.38994	0.0237288
OXTR	0.354942	0.0245922
PDIA2	2.15801	0.0247306
IL17F	0.481189	0.0247374
ALOXE3	3.95706	0.0249817
SNORD71	0.25988	0.0250545
BBS12	0.457901	0.0250573
TM4SF4	3.36823	0.0251237
BEST2	7.62483	0.0251706
TRIM72	3.10278	0.025192
ARID3C	0.242836	0.0258492
ZSCAN23	0.414658	0.0259913
LYPD8	0.481083	0.0260483
AOX2	0.229669	0.0260839
OSTN	2.53878	0.0261718
IL31	5.61782	0.0262076
SNORA44	5.63985	0.0262076
NANOS3	3.38574	0.0266515
TRIM71	3.07876	0.0267397
CPLX4	0.298923	0.0269449
SLC1A7	3.89472	0.0270963
PPM1N	2.07077	0.0282474
SERPINA6	2.46132	0.0283845
HOXD10	0.433365	0.0285628
BVES	0.397983	0.0289319
OR1K1	5.95139	0.0292827
HIST1H1D	0.482184	0.0293838
CACNA1B	0.15208	0.0294081
TPRG1	2.99043	0.0295645
PHLDA2	2.15515	0.0296063
RUFY4	2.44294	0.0298534
ZP2	0.313761	0.0299292
ssc-mir-9805	3.31902	0.0299978
NOX5	0.240511	0.0300006
TAGLN3	2.03312	0.0300732
EGR3	0.399877	0.0302003
IL31RA	3.1835	0.0303765
RPGRIP1	0.429974	0.030989
HAO1	0.204379	0.0310036
MIRLET7I	0.43552	0.0310512
FOXB1	0.437556	0.0310946
ssc-mir-296	0.387312	0.0314233
HCRTR1	2.31075	0.0314282
ARL13A	0.428093	0.0321298
ZAN	4.09968	0.0321811
RAB44	0.224289	0.0324827
KCNA2	0.329453	0.0328216
METTL11B	5.12765	0.0329265
LSMEM1	0.385063	0.0330646
ssc-mir-9843	0.254241	0.0332405
S100A2	0.474522	0.0334987
MC1R	0.316229	0.0335111
FIBIN	2.29016	0.0338386
SNORD124	0.433726	0.033902
TMEM171	3.70148	0.0339141
NTRK1	2.20766	0.0347708
GSTT4	0.123307	0.0353055
TRIM67	0.32148	0.0353748
CYP8B1	0.439353	0.0355421
OIT3	0.37963	0.035761
CSMD1	0.421834	0.0359035
LDB3	4.67608	0.036099
GABRB1	3.74648	0.0361305
TGFA	2.11856	0.0362209
C10orf90	4.41301	0.0362348
CRHBP	0.42682	0.0362569
MYOM3	2.17665	0.0363208
SLC36A2	6.26739	0.0363614
LDHC	2.02268	0.036646
DDX25	0.452994	0.0366507
SNORA13	6.43271	0.0366942
SRRM3	7.4618	0.0367014
GPR37	2.20031	0.0368879
DDX60	0.199137	0.0369027
TBX10	3.03182	0.0369753
TAGAP	0.475223	0.0379514
CAPN6	0.489285	0.0379881
CASP14	2.14118	0.0380896
TGM5	0.478923	0.0381436
ZPLD1	0.487692	0.0381661
LGI1	0.460921	0.0385277
DPEP1	0.411398	0.0387705
MMEL1	2.13365	0.0388305
EPS8L3	0.477977	0.0396885
TAAR9	2.4439	0.0398259
IL2	2.12535	0.039843
SOX21	0.495675	0.0400038
CD83	0.444923	0.0400158
LRRTM1	0.394751	0.0402144
HCAR1	0.420187	0.0403982
BAG3	0.328466	0.0404049
FER1L6	2.59438	0.0405327
SH3GL3	2.65103	0.0408019
OPN1SW	0.239035	0.0408353
ACMSD	0.397469	0.0409593
SLC38A4	3.22435	0.040965
MKX	0.480192	0.0415237
ssc-mir-29b-2	2.62501	0.0416192
PHYHIPL	4.78042	0.0419108
WDCP	0.304604	0.0419465
PCSK1	0.240028	0.0422126
ssc-mir-222	7.52952	0.0423813
TESMIN	2.42538	0.0424075
LIMD2	0.136742	0.0424657
MATN3	0.44503	0.0425612
SNORA31	2.87526	0.0425688
ERMN	0.272183	0.0426856
CXorf21	2.59046	0.0427303
NLRP5	2.66779	0.0427614
SCARNA11	4.15795	0.0431085
FAM163B	0.251279	0.0432848
ONECUT1	0.436657	0.0434207
ZKSCAN4	2.3993	0.0435762

## Sheet: GS 12 h vs 0 h
Gene name	FC	adj pValue
YBX3	3.45149	2.21146e-69
TXNRD1	6.57971	6.24176e-49
GADD45A	8.82625	9.74626e-48
CCDC78	0.311842	8.60605e-46
EIF1B	3.02363	1.2663e-31
RBM3	3.02072	1.71522e-31
UBL3	2.44685	7.9611e-30
PTX3	5.14563	1.11129e-29
NAMPT	4.11133	2.96856e-28
ZGLP1	7.91246	4.58813e-26
SLC39A1	2.2219	1.6439e-25
PPRC1	4.30796	8.01225e-24
SNORA17B	5.72004	8.6406e-24
NOP2	2.95789	9.88062e-24
VWA3B	0.308665	4.67313e-23
BAG5	2.66436	2.42893e-22
FAM167B	6.52195	2.90697e-22
RDH10	3.38076	1.2887e-21
DDX21	3.55805	2.41922e-21
LMO4	2.57701	3.35946e-21
AMD1	2.60639	5.31493e-21
HSPA9	2.19087	7.82597e-21
HDAC9	0.292077	9.80684e-21
RRS1	2.85693	9.81686e-21
GRIN2C	27.1389	1.39735e-20
DHX9	2.76866	2.01125e-20
PLAT	4.42646	3.11e-19
SRXN1	9.39005	3.86477e-19
MYL5	13.9794	5.28531e-19
FAM110D	3.15341	8.92364e-19
HNRNPAB	2.23974	1.10496e-18
SFPQ	2.59233	5.08966e-18
SELENOS	3.43884	5.16161e-18
THAP12	2.38533	5.3493e-18
E2F6	3.03486	6.14282e-18
KLF9	4.2638	6.49269e-18
CCNJ	2.22046	6.54322e-18
TIA1	0.48931	7.39158e-18
BTG3	4.24294	1.32833e-17
EIF5	2.2619	2.42293e-17
TRIB3	8.00895	4.28385e-17
PLAGL1	4.0691	4.46519e-17
WHAMM	3.31822	4.46519e-17
SNRPA1	2.2748	5.83472e-17
MT1A	29.2362	6.23584e-17
TIMP1	4.89023	8.45503e-17
SRSF11	2.1969	1.12644e-16
SYNCRIP	2.22752	1.31416e-16
RTP4	0.299257	1.79164e-16
DDX18	2.8851	1.88279e-16
RRN3	2.06402	2.85367e-16
IL1R1	4.89293	3.37926e-16
DKC1	2.54141	3.88486e-16
HK2	3.70132	5.03119e-16
WFS1	2.12276	5.67588e-16
DDX3X	2.71037	5.72796e-16
CREB3L1	3.0013	8.36084e-16
SLC30A5	2.1749	1.58326e-15
ZPR1	2.51229	1.58326e-15
ZNF326	2.32385	1.88837e-15
ABHD13	2.4363	2.22846e-15
EIF4A1	2.36474	2.43758e-15
BCL6	2.37994	2.72719e-15
CCR4	0.140358	2.82719e-15
SEC14L1	2.81865	3.044e-15
BTF3L4	2.31779	3.49464e-15
SQSTM1	2.56799	3.82338e-15
DDX3X	3.07436	4.06155e-15
LOC110262090	0.263926	7.94044e-15
TOP1	2.24953	9.45991e-15
MPHOSPH10	2.69921	1.17263e-14
PEAR1	2.02002	1.337e-14
MT2A	10.6323	1.3378e-14
REM2	8.33779	1.34189e-14
ETS2	2.77523	1.38837e-14
FPGT	0.182538	1.67945e-14
HSPA13	4.85839	2.04265e-14
ADGRG5	0.27725	2.73045e-14
ZNF572	0.314887	3.13655e-14
GARS	2.37051	3.59553e-14
B3GALT2	0.106593	3.59583e-14
CHIC2	2.80313	5.87777e-14
OSCP1	0.404274	6.21953e-14
AFMID	0.34729	7.79635e-14
PNO1	2.31137	8.34972e-14
TWF1	2.38489	9.30943e-14
SYS1	3.74485	1.40419e-13
NARS	2.08571	1.46588e-13
TAF5L	2.90413	1.49687e-13
PRSS27	6.13392	1.66844e-13
GNL3	3.33752	2.08301e-13
ZFAND5	3.21357	2.20132e-13
CNGA4	6.89141	2.83649e-13
EIF2AK3	2.36438	3.08457e-13
Metazoa_SRP	8.31984	3.09066e-13
TAF1D	2.88963	3.22691e-13
GADD45G	4.33977	3.82127e-13
GPR17	0.200828	3.83605e-13
FOSL1	41.3261	4.18685e-13
CKAP4	3.64647	5.0264e-13
ACTRT3	14.7848	5.63474e-13
SNORA68	4.1841	6.08924e-13
GDE1	2.26262	6.5866e-13
MAP4K4	2.07283	7.65179e-13
RHEB	2.29854	7.77802e-13
NIBAN2	2.88471	8.1791e-13
DCDC2B	0.46732	8.988e-13
AREG	15.922	9.00583e-13
GJB3	11.253	9.90779e-13
SBNO2	3.20978	1.05753e-12
SLCO4A1	3.47596	1.19492e-12
IMP3	2.19423	1.3285e-12
RASGRF2	0.41464	1.36889e-12
GRAMD2B	3.85463	1.40352e-12
LRRC59	3.08721	1.41998e-12
THEMIS	0.149319	1.58191e-12
HNF4G	0.294955	1.60827e-12
F2RL2	2.46856	1.60827e-12
GNAT1	6.70507	1.69165e-12
CDV3	2.24236	1.69165e-12
USP13	0.395582	1.97406e-12
HNRNPAB	2.86007	2.0411e-12
PTP4A2	2.54117	2.06075e-12
MR1	0.469009	2.12061e-12
ZRANB1	2.78742	2.12119e-12
ABHD5	2.89998	2.46488e-12
SH3RF1	2.3732	2.71289e-12
PAFAH2	0.471516	3.36596e-12
TIMM17A	2.00446	3.68441e-12
TMEM184B	2.20651	4.07993e-12
TMEM232	0.419486	4.08016e-12
NOP58	2.39752	4.0921e-12
CHMP4B	2.29822	4.0921e-12
SMIM13	2.06655	5.21058e-12
TMED5	2.08349	5.81988e-12
PXDC1	3.11876	6.10984e-12
YPEL4	8.16365	6.10984e-12
PSMD12	3.12629	6.28913e-12
NXT1	2.87208	6.34986e-12
FGFR1	2.05015	7.72379e-12
HPGD	0.410497	7.72887e-12
ACRBP	0.440025	7.90483e-12
NME6	0.440754	8.41495e-12
ARRDC4	3.38923	8.41495e-12
EMP1	3.98302	8.41495e-12
CHRAC1	2.24974	8.45527e-12
TESPA1	0.291437	8.87156e-12
ZCCHC12	4.11956	1.02678e-11
NMT2	4.89831	1.02678e-11
ADRA1A	0.340727	1.03402e-11
TUBB2B	2.80226	1.10443e-11
CLTB	2.30258	1.11868e-11
NIFK	2.4728	1.11942e-11
PITX3	37.3447	1.15894e-11
PPP4R2	2.24029	1.38966e-11
MAPK6	3.49323	1.39569e-11
CHST9	0.292599	1.39569e-11
RNF125	0.331393	1.44952e-11
ANGPTL4	3.66431	1.44952e-11
CEBPD	3.37729	1.5172e-11
GSPT1	2.11034	1.66782e-11
BMP2	4.74519	1.68994e-11
PNP	4.55962	1.80144e-11
ssc-mir-1249-1	4.21915	1.8529e-11
C19orf44	0.390117	1.90545e-11
GSTO2	7.97203	2.08552e-11
KLF13	2.43814	2.47113e-11
RAB12	2.55399	2.53651e-11
KLHL38	0.268053	2.65326e-11
SLAMF6	0.233966	2.69835e-11
ETF1	2.51484	2.82897e-11
LTV1	2.14526	2.95335e-11
WAC	2.0821	3.1119e-11
IP6K2	3.22016	3.15935e-11
PPM1A	2.04162	3.21527e-11
FAM83B	4.29581	3.32705e-11
USP2	4.96631	3.36667e-11
PLEKHG6	6.79775	3.36667e-11
ALS2CL	0.411403	3.44062e-11
PPP1R15B	3.18678	3.60253e-11
EPCAM	3.13234	3.80353e-11
MIA3	2.2902	3.86637e-11
YOD1	4.60409	4.15592e-11
B3GNT4	0.292365	4.3022e-11
KIAA1841	0.485601	4.33131e-11
MARCH5	2.41346	4.37771e-11
SMPD3	0.327018	4.41966e-11
C21orf91	2.10124	4.68371e-11
MAGOHB	2.26582	5.76014e-11
TGM1	5.20512	6.35953e-11
HNRNPA1	2.20176	6.46043e-11
TTLL6	0.442509	6.50009e-11
TEAD4	2.74475	6.54919e-11
MED9	2.20273	7.16345e-11
UBN1	2.15161	7.21984e-11
CACNB4	0.276455	7.2938e-11
TEAD3	2.13786	7.29664e-11
GPR65	0.445268	7.75519e-11
ZBED2	0.264574	8.26362e-11
PTPN1	3.51088	8.43173e-11
CLP1	2.32004	1.05155e-10
C20orf194	0.469222	1.07922e-10
GAPT	0.182913	1.44889e-10
LY9	0.332187	1.44889e-10
MFSD14A	2.30397	1.59796e-10
LTO1	2.21608	1.71714e-10
CLEC2L	4.2004	1.86144e-10
SLC35E4	3.61262	1.91879e-10
STK39	0.44624	1.91879e-10
SCNN1A	2.36758	2.08145e-10
YTHDF3	2.24522	2.12941e-10
TET1	0.43398	2.16176e-10
TMEM42	0.383356	2.25916e-10
B3GALT1	0.354118	2.26115e-10
FNDC11	115.071	2.26386e-10
CCDC71L	2.81126	2.33412e-10
SETD1A	2.22256	2.41336e-10
CCDC87	0.28459	2.50662e-10
FAM71E2	15.4194	2.72013e-10
NHSL2	0.381528	2.75396e-10
CSF3	7.2972	2.77538e-10
AHRR	8.806	3.0169e-10
SLC39A7	2.04823	3.07056e-10
ANXA9	0.493901	3.13111e-10
PELO	2.07406	3.17118e-10
EFNB1	2.51278	3.39831e-10
SLTM	2.3473	3.44879e-10
SRMS	28.7978	3.46446e-10
PDPN	2.81786	3.6274e-10
CNR2	0.247024	3.82806e-10
STX3	3.18676	4.38369e-10
ZNF296	3.13022	4.38369e-10
SLC38A2	3.26186	4.45119e-10
ABL1	2.67721	4.48526e-10
MSX2	9.01295	4.58754e-10
TNFRSF1A	2.10221	4.89314e-10
LGALSL	2.21788	4.89314e-10
IL4R	4.00696	5.09372e-10
P2RY6	0.150098	5.11787e-10
SCARNA12	7.12585	5.63805e-10
ID3	0.290394	5.74199e-10
SLC16A1	3.08705	5.84607e-10
SIDT1	0.374478	7.41052e-10
DEGS1	2.3974	7.72593e-10
DNAJA2	2.22359	7.80061e-10
SNRPB	2.01986	8.52668e-10
CAMK2B	4.9171	8.89235e-10
GCSAML	0.211938	9.19666e-10
SSB	2.00048	9.34979e-10
SNORA55	5.4189	9.72317e-10
CYP4X1	0.34976	9.72317e-10
ITPKC	3.2332	1.00333e-09
HES6	2.54263	1.03245e-09
HSPA1L	0.167456	1.05437e-09
TOMM20	2.47779	1.10116e-09
CFAP73	0.424313	1.30929e-09
HNRNPDL	2.31916	1.36163e-09
ZCCHC9	2.36657	1.42621e-09
THSD4	0.406519	1.47702e-09
MOB3C	2.07078	1.57302e-09
NIP7	2.30863	1.63411e-09
SNORD86	2.33314	1.63411e-09
LPCAT3	2.23433	1.68886e-09
BCL3	3.85174	1.77164e-09
OSMR	3.79699	1.89886e-09
CDK16	2.05073	1.89886e-09
CPLANE2	0.263147	1.90279e-09
FAM166B	0.486205	2.05424e-09
SH2D1A	0.425751	2.30376e-09
PRELID3B	2.0385	2.43954e-09
TRABD2B	3.40354	2.45135e-09
FOSL2	2.85411	2.50388e-09
EREG	9.25669	2.52887e-09
HIGD1A	2.67657	2.56935e-09
C1QTNF4	7.83989	2.64073e-09
PPAN	2.97187	2.65473e-09
CCDC174	2.14417	2.68578e-09
PRRG4	2.68066	2.6934e-09
CHMP4A	0.411496	2.7228e-09
NOB1	3.26884	2.76074e-09
BZW2	2.52755	2.86523e-09
TWISTNB	2.71253	2.93e-09
AOC2	5.62144	2.95501e-09
SCAI	0.368651	3.01637e-09
SNORD36	3.88921	3.07312e-09
PELI1	2.9352	3.08932e-09
CDC42EP4	2.91872	3.18304e-09
FTSJ3	2.31401	3.28248e-09
CYCS	2.54705	3.28321e-09
C3orf20	4.60749	3.47744e-09
NKX3-1	3.04743	3.55431e-09
ZCCHC18	0.263126	3.69419e-09
KLHL36	2.01579	4.05554e-09
MAPKAPK2	2.43167	4.31355e-09
C3orf80	0.203683	4.37431e-09
TNIP1	2.75811	4.37431e-09
DDX39A	2.68516	4.41645e-09
HAP1	5.57103	4.4523e-09
SLC38A5	2.46545	4.48186e-09
LOC100620498	3.51645	4.66404e-09
PYCARD	0.210752	4.84759e-09
SNORD19B	3.16918	5.09243e-09
DNAJB9	2.0347	5.09735e-09
MSLNL	14.8959	5.14142e-09
SMARCA5	2.46367	5.16356e-09
GAS2L2	0.491561	5.2982e-09
SRSF12	2.35566	5.40723e-09
CD101	0.289228	5.40723e-09
KIAA0586	0.398294	5.95568e-09
GGNBP2	2.04039	6.15334e-09
PREPL	0.438967	6.24736e-09
TFCP2	0.449106	6.28391e-09
CASP1	0.296505	6.37723e-09
FAR2	0.427697	7.2356e-09
TMF1	2.03877	7.43277e-09
BLNK	0.454562	7.49105e-09
TFAM	2.04259	7.64918e-09
STK36	0.491918	7.78956e-09
PSME4	2.9863	7.78956e-09
NUS1	2.69504	7.84185e-09
GMNC	0.149087	8.03297e-09
ECT2L	0.420737	8.17706e-09
SOWAHA	12.3089	8.32866e-09
SCNN1D	3.68035	8.67588e-09
CCN4	3.05155	9.28348e-09
ZSWIM3	0.389965	9.59721e-09
GNA13	2.41295	9.73594e-09
NUFIP2	2.82896	9.77837e-09
NPC1	2.30177	9.88488e-09
AZU1	5.192	1.07182e-08
TMEM156	0.339655	1.08266e-08
RAB9A	2.90529	1.09009e-08
H2AFX	2.61777	1.10028e-08
CCNL1	3.55397	1.2278e-08
KCTD1	0.404894	1.23459e-08
	0.190412	1.27685e-08
SLC3A1	5.15038	1.35519e-08
GAST	53.8622	1.37583e-08
BCL11A	0.350347	1.39552e-08
UNC45B	0.332262	1.39949e-08
ZSWIM1	0.419994	1.4127e-08
MISP	4.21362	1.4127e-08
SLC41A1	2.80514	1.45239e-08
C7orf57	0.404857	1.51211e-08
ZRSR2	0.313649	1.53551e-08
YKT6	2.29689	1.54259e-08
ATP1A1	2.1689	1.58458e-08
KMO	0.471242	1.59801e-08
DNTTIP2	2.48348	1.61276e-08
PRICKLE3	2.0749	1.74351e-08
AATK	0.112394	1.74994e-08
SLC25A5	2.24754	1.77191e-08
CGAS	0.419189	1.83428e-08
SLC7A1	5.33788	1.87239e-08
GATA5	0.22531	1.95735e-08
ADAMTS4	4.66067	2.00972e-08
ZNF175	0.225813	2.02142e-08
CALY	13.724	2.02142e-08
SRCIN1	0.421715	2.14371e-08
KAZN	2.03999	2.52541e-08
CHKA	2.13274	2.53039e-08
FUS	2.02315	2.56026e-08
KIAA1191	2.18561	2.64708e-08
TTLL11	0.432219	2.67803e-08
TIMM8A	3.11821	2.73493e-08
C1orf232	53.5502	3.04667e-08
AMHR2	5.17147	3.05421e-08
CBLL1	2.26438	3.08815e-08
LOC100525750	5.10089	3.23992e-08
XPO1	0.496225	3.27697e-08
TGFBR3L	7.0141	3.35652e-08
NGDN	2.31785	3.36089e-08
S100A3	32.0189	3.3844e-08
TEF	0.482329	3.40554e-08
PEG10	3.87357	3.49313e-08
TCEANC2	0.348936	3.50975e-08
FZD4	3.23845	3.59791e-08
CD44	2.19306	3.6177e-08
TAF12	0.423646	3.8287e-08
THNSL1	0.243133	3.88407e-08
LOC100522404	7.14162	3.94884e-08
BRCA1	0.464361	3.95961e-08
CAMK4	0.314239	3.95961e-08
NOP56	2.44971	4.05411e-08
ZNF280D	0.43638	4.09572e-08
RHOU	4.16377	4.15316e-08
KPNA2	2.1901	4.16824e-08
FAM110C	2.25476	4.45015e-08
DHX38	2.3217	4.51313e-08
CCDC120	2.92812	4.59642e-08
TMEM273	0.355553	4.62987e-08
KIAA0895L	0.361814	4.68321e-08
SESN2	3.99192	4.68321e-08
ACSL1	2.01717	4.78108e-08
CERKL	0.433025	4.80281e-08
TRPM3	0.432919	5.09555e-08
TP53BP2	2.28099	5.09555e-08
LRP12	2.13421	5.27848e-08
PRR5L	0.329436	5.28915e-08
SHLD1	0.283023	5.28915e-08
THAP6	0.333801	5.34327e-08
CFLAR	2.63394	5.49481e-08
POLR3D	2.42043	5.70051e-08
HEPACAM2	0.412109	5.90196e-08
EHD4	2.1883	6.33758e-08
CYP11A1	0.36108	6.39865e-08
TNFSF18	9.76324	6.49002e-08
SPIB	0.27904	6.52661e-08
DBP	0.176836	6.56963e-08
ZKSCAN1	0.401652	6.8527e-08
KCNE3	0.372483	6.88174e-08
HMMR	0.375063	7.23657e-08
HIC2	3.61345	7.25129e-08
FCRL1	0.330538	7.28972e-08
PTBP1	2.36654	7.66578e-08
TRIP10	3.31006	7.70698e-08
LOC106504436	0.242131	7.82761e-08
SNORA62	3.69188	8.03671e-08
NOLC1	2.77533	8.16663e-08
KRT8	2.40474	8.72054e-08
SYNPO2L	2.70761	8.83845e-08
ZNHIT3	2.7519	8.99929e-08
RCCD1	0.372475	8.99929e-08
OLFM2	5.47118	8.99929e-08
HMGA1	3.63346	9.20745e-08
SNX9	2.21771	9.68188e-08
PTPN6	0.38794	9.8339e-08
SFXN3	0.499089	1.02876e-07
CEP250	0.314892	1.06033e-07
DDX52	2.14017	1.06377e-07
C1orf109	2.10817	1.07618e-07
RPF1	2.22094	1.08669e-07
ARG1	4.45342	1.08692e-07
ADM	5.24458	1.10967e-07
SRSF5	2.47897	1.22816e-07
TMEM170B	2.98698	1.22816e-07
CX3CR1	0.100826	1.24356e-07
FAS	2.2691	1.24508e-07
DBF4B	0.492039	1.27153e-07
MYC	3.46387	1.29247e-07
ELK4	2.27708	1.32966e-07
B4GALT5	2.98861	1.33971e-07
PLEKHA3	2.10316	1.36198e-07
NAF1	2.26932	1.36198e-07
SLC25A2	7.71283	1.37746e-07
LOC102162791	5.96802	1.40143e-07
ARPC5L	2.42739	1.42863e-07
NAA10	2.88988	1.51545e-07
PDXK	3.68572	1.53051e-07
GAB2	2.32753	1.59752e-07
TAS1R2	7.93847	1.6411e-07
SGTB	0.462689	1.64336e-07
ZFR2	0.275554	1.72277e-07
URB2	3.62089	1.74394e-07
TBL3	2.15297	1.74394e-07
NKRF	2.15633	1.76916e-07
ADAMTS6	0.332058	1.80701e-07
AGO2	3.50103	1.81464e-07
TG	4.87954	1.88217e-07
GABARAPL1	2.51215	1.88217e-07
RNF126	2.25425	1.89322e-07
APEX1	2.24136	1.90161e-07
TMEM8A	0.403889	1.91147e-07
PANK1	0.468183	1.92945e-07
MIOX	5.12769	1.92945e-07
CHUK	2.03914	1.93159e-07
CHM	0.340145	2.22681e-07
VIPAS39	0.498335	2.27997e-07
CCR10	3.48063	2.41084e-07
GFPT2	7.98018	2.54572e-07
SEMA3F	2.37055	2.60194e-07
OSER1	3.2077	2.6254e-07
METTL15	0.333422	2.67099e-07
HNRNPH1	2.09398	2.73641e-07
PPTC7	2.14953	2.74118e-07
ADIPOR2	2.39695	2.81122e-07
ZBTB7C	0.461692	2.87316e-07
CRISPLD2	2.36546	2.91617e-07
CD1D	0.326239	2.96611e-07
TLCD1	2.64517	2.986e-07
SRM	3.63712	3.06757e-07
DNAI1	0.475545	3.11265e-07
FEM1B	2.45765	3.12881e-07
RAB19	0.461434	3.20209e-07
CTH	2.98533	3.40548e-07
THUMPD1	2.05583	3.453e-07
C1orf131	2.27563	3.56598e-07
SEC24A	2.13905	3.63587e-07
SSTR1	0.431701	3.64391e-07
CBS	2.75728	3.65946e-07
CD84	0.424394	3.66963e-07
HS3ST3B1	2.18139	3.71543e-07
DPYS	0.31858	3.71543e-07
TMEM52	5.01706	3.83045e-07
HPDL	2.60994	3.83349e-07
KLHDC8B	0.452871	3.84821e-07
GAN	2.28309	3.97994e-07
ERRFI1	3.50304	4.01596e-07
EHD3	3.2881	4.09456e-07
UTP15	2.16294	4.20817e-07
IL12RB1	0.410277	4.25601e-07
KCNQ3	0.184211	4.31148e-07
ARHGAP23	2.06483	4.36534e-07
FCRL4	0.244957	4.36534e-07
C11orf74	0.423594	4.3923e-07
GJA1	2.24558	4.6782e-07
ATF4	2.75594	4.6782e-07
PUS3	2.3687	4.6782e-07
RP1	0.379595	4.71682e-07
GIMAP4	0.326266	4.74768e-07
NCDN	2.08201	4.74768e-07
IL12A	5.22166	4.77224e-07
CDH1	2.4426	4.80661e-07
MED4	2.21829	4.92104e-07
LOC100523244	2.32962	5.03656e-07
SMCO3	0.176931	5.32207e-07
KLF10	5.14545	5.33847e-07
DHX15	2.09195	5.33847e-07
STC2	5.24517	5.57901e-07
SGK1	4.15719	5.6396e-07
RIOK1	2.00044	5.69832e-07
DNMT3B	0.478757	5.71416e-07
ADGRG7	14.5309	5.77371e-07
CRIP3	0.222169	5.77371e-07
SLC30A1	2.29345	5.77371e-07
SLC3A2	2.34454	5.86544e-07
GATAD2A	2.04519	5.88361e-07
ITGA5	2.3219	5.96933e-07
FBXO39	0.484853	6.12663e-07
SLA	3.11608	6.15488e-07
ETV3	2.41721	6.20073e-07
LOC100738906	0.290583	6.20073e-07
ZNF546	0.420501	6.24301e-07
KCNB1	0.367343	6.24925e-07
SNORD42	2.43215	6.34534e-07
MSH3	0.347079	6.61795e-07
SNORA57	4.96442	6.69075e-07
UBE2J2	2.10293	6.77914e-07
SNORD73	2.76686	6.82806e-07
ELF3	3.6041	7.00537e-07
RBP4	6.23958	7.00806e-07
PLCH1	0.469392	7.06965e-07
UFM1	2.32391	7.22508e-07
TMEM39A	2.18297	7.31502e-07
RSL1D1	2.23776	7.44142e-07
LPIN2	2.07208	7.68302e-07
METTL25	0.425179	7.68622e-07
KATNAL2	0.33733	7.85172e-07
DMRTC2	6.03167	7.8758e-07
LCN6	38.534	7.92951e-07
CHAC1	3.71509	8.0349e-07
NNMT	99.7577	8.0733e-07
LRIF1	0.305557	8.09546e-07
BMP3	0.469993	8.3569e-07
DIO3	11.4437	8.37573e-07
PROX1	0.454107	8.48571e-07
BRPF3	2.11328	8.4904e-07
FCRL5	0.24049	8.50759e-07
LLPH	2.01885	8.63953e-07
SARAF	2.20039	8.67201e-07
CBX2	3.09207	9.16621e-07
IL6ST	2.10539	9.17838e-07
SIX6	0.245248	9.52769e-07
TP63	0.353286	9.59242e-07
IFRD1	3.38445	9.65119e-07
PPP2CA	2.08749	9.77453e-07
SHLD2	0.441835	9.78972e-07
APOBEC4	0.230044	9.95402e-07
ELOVL1	2.12067	1.01216e-06
PHC2	2.28513	1.01339e-06
MASP2	2.73234	1.01339e-06
SCEL	3.03808	1.01339e-06
FASLG	0.490545	1.02845e-06
SPATA21	3.51336	1.06605e-06
ICAM1	3.68126	1.07116e-06
THOC6	8.03578	1.09167e-06
IFN-ALPHA-15	0.325292	1.1049e-06
TRIM56	2.74914	1.1078e-06
MAP2K6	0.390287	1.1113e-06
RANBP3L	0.343476	1.11132e-06
CSKMT	5.27565	1.11594e-06
DNAH17	3.79347	1.13679e-06
GJA4	2.45209	1.14506e-06
DBNDD2	2.53573	1.16719e-06
INTS4	0.371398	1.19022e-06
U6	53.5884	1.21441e-06
COLCA2	0.492504	1.22996e-06
ZBTB37	0.385494	1.22996e-06
KLHL21	2.27625	1.24553e-06
GPR3	38.1911	1.24823e-06
CLUH	2.3303	1.26184e-06
NFKBIA	4.20553	1.28734e-06
KBTBD3	0.354085	1.29577e-06
MTG2	0.494422	1.30613e-06
C20orf96	0.437108	1.30935e-06
LNX1	2.28962	1.30947e-06
SPATA1	0.447064	1.31117e-06
TBCK	0.423231	1.3141e-06
LITAF	2.23658	1.33622e-06
ZC3H12C	3.57948	1.33622e-06
TAAR9	8.23555	1.3382e-06
IFN-DELTA-1	0.279892	1.34586e-06
PFKFB3	2.42399	1.34664e-06
EOMES	0.4259	1.3945e-06
TMEM74	0.331461	1.43309e-06
WBP11	2.10455	1.4676e-06
ATG16L1	2.15927	1.47803e-06
RASSF4	0.464395	1.48053e-06
PINX1	2.12136	1.4974e-06
SLC20A1	2.67959	1.52873e-06
PDGFD	0.426521	1.53995e-06
IFIT5	2.17681	1.56564e-06
RCL1	2.06177	1.61997e-06
TIPARP	3.44533	1.6281e-06
LGALS4	4.38832	1.69506e-06
HDDC3	0.39264	1.71133e-06
SPATS1	0.246666	1.73507e-06
BDH1	0.327438	1.83225e-06
XIRP1	4.75275	1.83246e-06
FASTKD5	2.41517	1.84134e-06
HIPK2	2.80777	1.85947e-06
PLA2G4A	0.491653	1.9733e-06
CREBRF	2.52468	1.98885e-06
MTPAP	2.60195	1.99023e-06
DZIP3	0.293969	2.0124e-06
ZNF280B	3.754	2.02789e-06
ELMSAN1	2.69598	2.07137e-06
ARMCX2	0.491402	2.10054e-06
GADD45B	4.43579	2.11669e-06
CNKSR3	3.21407	2.12179e-06
P2RY13	0.161987	2.17152e-06
DNTT	0.18012	2.21929e-06
SNORA52	3.04839	2.22583e-06
PIM3	2.25801	2.26348e-06
LOC100737927	0.446622	2.27325e-06
ABHD18	0.421656	2.45626e-06
LSR	2.1054	2.47037e-06
PCDH18	0.470734	2.47443e-06
SHC1	2.02518	2.54025e-06
GPR174	0.265849	2.54132e-06
CCDC96	0.445791	2.54717e-06
MEDAG	2.20927	2.5656e-06
ELL2	4.11906	2.57597e-06
SPSB1	2.91805	2.61721e-06
ARMCX6	0.298998	2.65755e-06
SGMS2	4.43907	2.69116e-06
ZNF599	0.45684	2.73729e-06
TFB2M	2.12636	2.76869e-06
SLC27A1	0.433028	2.76869e-06
ETV2	2.58328	2.77903e-06
TADA3	0.416946	2.79349e-06
KPNA5	0.44775	2.822e-06
SPICE1	0.374577	2.83649e-06
TACSTD2	3.7622	2.84627e-06
DCAF7	0.471318	2.8517e-06
ZNF84	0.302372	2.93069e-06
VSIG8	0.381226	3.13328e-06
CD226	0.282739	3.15235e-06
ABTB2	3.50785	3.18695e-06
CEP41	0.407342	3.23566e-06
SENP8	0.291788	3.24723e-06
SNORD95	5.55391	3.2565e-06
ZNF891	0.150713	3.29838e-06
PAK1IP1	2.07246	3.38649e-06
LOC100737977	2.36464	3.38797e-06
TGM3	9.6594	3.43368e-06
TUBD1	0.41493	3.50126e-06
NPAS2	2.12368	3.60026e-06
TENT5B	2.47263	3.60322e-06
FAM228A	0.258684	3.6277e-06
OSGIN1	4.57911	3.77701e-06
PRSS54	0.132204	3.80164e-06
ENO2	0.467098	3.8083e-06
ARC	6.45844	3.81208e-06
MAT2B	0.447802	3.9235e-06
ZMYM3	0.474257	3.92751e-06
APOBEC3B	0.448779	3.9805e-06
P2RY12	0.233342	4.0741e-06
CCDC59	2.04474	4.11306e-06
PACSIN3	2.25481	4.15262e-06
CD38	0.437504	4.15262e-06
SLFN11	0.245851	4.15343e-06
CD96	0.350072	4.1938e-06
FAM20A	3.6641	4.22164e-06
WDR78	0.46388	4.26097e-06
RHOBTB1	0.440632	4.29107e-06
PRKAA2	2.09702	4.35619e-06
AGTR1	2.71155	4.36497e-06
ASIC1	4.11787	4.39731e-06
NDEL1	2.35591	4.47585e-06
PYGM	2.05295	4.50983e-06
RTL5	2.1943	4.55749e-06
LOC100523789	0.312316	4.57936e-06
SNX25	2.94225	4.58938e-06
NUTM1	3.52284	4.58938e-06
FCSK	0.493161	4.64666e-06
SNORD14	0.272418	4.64666e-06
KIF15	0.483945	4.67149e-06
SDC4	2.7278	4.67149e-06
MIEF1	2.65312	4.68623e-06
DCLK2	2.61648	4.7412e-06
HAL	2.01511	4.75614e-06
ARID5B	2.89295	4.96234e-06
LRRC9	0.483541	5.08265e-06
CNGA3	0.271034	5.09981e-06
DACH1	0.456939	5.15414e-06
PRLR	0.183706	5.15414e-06
PISD	3.3462	5.25651e-06
QRICH2	2.9649	5.28393e-06
SRGAP3	0.339549	5.35881e-06
SYF2	2.03734	5.56587e-06
FLNC	4.01057	5.65839e-06
NPTX2	12.2668	5.75266e-06
RLIM	2.40026	5.83287e-06
PIM1	3.03525	5.83287e-06
ZNF518A	0.393145	6.04132e-06
CD2	0.452299	6.06565e-06
HEATR5B	0.493724	6.12906e-06
C1GALT1	2.1647	6.15071e-06
ZNF281	2.33207	6.15676e-06
FXN	2.26758	6.31998e-06
YTHDF2	2.02546	6.37953e-06
RASAL3	0.477612	6.60631e-06
ZNF397	0.359554	6.64091e-06
ZNF346	0.476065	6.69307e-06
EHF	2.35624	6.72548e-06
GLYCTK	0.388524	6.81349e-06
KCNJ14	4.43464	6.84047e-06
BTK	0.412901	6.85714e-06
PTP4A3	0.473725	6.89993e-06
FAM89A	3.11377	6.89993e-06
CASP8AP2	0.369456	6.89998e-06
DLX3	6.58183	6.95408e-06
PIGE-108A11.3	0.14536	6.96628e-06
BCL2L11	3.06909	7.03576e-06
PIP5KL1	10.3065	7.23341e-06
RNF223	3.36282	7.3413e-06
GPR137C	0.318114	7.37063e-06
SACS	2.19098	7.38998e-06
LYRM7	0.417051	7.46614e-06
DPY19L4	0.44051	7.50335e-06
F11	0.333747	7.50335e-06
ADAMTS20	0.359352	7.55569e-06
CAB39	2.07902	7.58995e-06
MAP2K3	2.94704	7.6352e-06
ZNF260	0.298517	7.66483e-06
ABHD10	0.397759	7.81755e-06
ND2	2.13825	7.85243e-06
RCVRN	2.41876	8.0065e-06
SOCS3	4.54646	8.03503e-06
NDUFAF4	2.11511	8.05851e-06
CRPPA	0.417958	8.05851e-06
ZNF526	0.408212	8.13441e-06
IFN-OMEGA-6	0.366443	8.38582e-06
SNORA73	3.63694	8.45126e-06
SNORD14	0.375901	8.71421e-06
ABCA1	2.45681	8.78078e-06
TXNIP	3.29755	8.89406e-06
TRIM54	6.26345	9.06442e-06
MOGAT1	0.211614	9.08698e-06
CEP162	0.421189	9.12988e-06
ARRDC2	2.35388	9.24919e-06
GANC	0.394039	9.39388e-06
IFN-OMEGA-7	0.248692	9.43105e-06
CCDC8	0.434182	9.71087e-06
SNORD96	3.3985	1.00006e-05
TCIRG1	2.43023	1.00174e-05
KRT27	0.143888	1.00333e-05
ZBTB45	0.468203	1.00525e-05
GEN1	0.258464	1.01005e-05
TWNK	2.17687	1.01967e-05
KLK7	0.289656	1.02505e-05
AMBP	4.56415	1.02505e-05
RIMS4	7.69726	1.04652e-05
FAM43A	2.83542	1.05014e-05
P2RX7	0.220503	1.07548e-05
ANKEF1	0.425228	1.07646e-05
CARF	0.400107	1.09617e-05
HTR2C	0.182568	1.09966e-05
COG4	0.447247	1.10492e-05
C15orf41	0.360018	1.1059e-05
SOD2	2.56475	1.1059e-05
BRIX1	2.13877	1.12522e-05
PRUNE2	0.399043	1.12805e-05
JPH4	0.38391	1.13784e-05
BACH1	2.55272	1.14644e-05
RNF19B	4.1148	1.15823e-05
CDKN2D	2.18031	1.15823e-05
SLC9A9	0.435123	1.16812e-05
FCRL3	0.42102	1.19682e-05
TUBGCP5	0.487674	1.25874e-05
CDR2	2.27172	1.29115e-05
IL1R2	7.26196	1.29669e-05
NANOS2	16.2595	1.30314e-05
CISH	3.05886	1.30452e-05
ssc-mir-9836	0.107014	1.32328e-05
LMO3	0.251948	1.34108e-05
KCTD6	2.49553	1.34875e-05
GALR1	0.197568	1.36034e-05
BMP8B	3.998	1.36364e-05
FEM1C	2.22383	1.36957e-05
ITGA4	0.386484	1.38726e-05
ZNF687	2.08752	1.38983e-05
DDX47	2.05128	1.39974e-05
CHL1	0.328212	1.42293e-05
ZNF660	0.253644	1.42987e-05
NEIL2	0.479024	1.45637e-05
RAE1	2.49621	1.46212e-05
TPX2	0.48454	1.47506e-05
PRRT1	0.433593	1.53713e-05
ZNF404	0.186448	1.59786e-05
IKZF2	0.43396	1.60404e-05
ARG2	2.62757	1.62151e-05
S100PBP	0.370107	1.63475e-05
C2orf73	0.390068	1.65096e-05
CYP1B1	3.08128	1.65537e-05
U5	2.94544	1.66458e-05
MC5R	13.5386	1.69613e-05
TPO	14.3802	1.70218e-05
TRMT10C	0.327335	1.70723e-05
SMCR8	2.36893	1.71086e-05
MAML1	2.09875	1.72884e-05
LRRC3B	0.243777	1.73181e-05
SNORA38	3.79605	1.73181e-05
BCAR1	2.74747	1.74125e-05
RBBP5	0.436657	1.76815e-05
TDRD1	0.289169	1.77835e-05
CYSLTR1	0.313991	1.77835e-05
PPIL6	0.440856	1.79903e-05
ZFP14	0.28891	1.80856e-05
ZSCAN16	0.289555	1.83333e-05
RHPN2	2.33187	1.86751e-05
NOL9	2.16647	1.87874e-05
NIPAL1	2.63955	1.87874e-05
FIGN	0.399673	1.88447e-05
IL6	4.9878	1.88447e-05
ZNF248	0.378525	1.89212e-05
ZNF432	0.441872	1.90506e-05
CAGE1	0.466963	1.90506e-05
CD22	0.48555	1.91116e-05
TRIB2	2.04745	1.91222e-05
RETN	7.19261	1.9246e-05
CDKN1A	3.27203	1.92778e-05
AFF4	2.70578	1.96204e-05
SPATA18	0.473887	1.99671e-05
ATP6AP1L	0.39118	1.99829e-05
RASL11B	2.96996	2.0137e-05
CCR2	0.404147	2.02652e-05
EIF6	2.07462	2.08072e-05
ETFBKMT	0.337678	2.08774e-05
NFIL3	5.29178	2.09098e-05
CBARP	2.04722	2.09098e-05
WTAP	2.03681	2.09378e-05
TXLNB	0.267093	2.09739e-05
VSTM1	0.19151	2.0993e-05
A4GALT	2.06086	2.10101e-05
DRD1	11.0249	2.10984e-05
ABL2	4.59393	2.11316e-05
HOXD13	0.140099	2.13059e-05
SRBD1	0.365729	2.13059e-05
BARD1	0.34668	2.19649e-05
TP53TG5	3.8954	2.23323e-05
IL17RA	2.29957	2.26848e-05
FURIN	2.02593	2.2735e-05
CP	2.7127	2.31637e-05
SCIMP	0.374927	2.32582e-05
TLNRD1	2.49775	2.35129e-05
SLC35A5	0.354289	2.35129e-05
CDCP1	2.18749	2.35506e-05
SAMSN1	2.04494	2.37281e-05
CBX8	0.431969	2.39621e-05
HPGDS	0.149937	2.4476e-05
REC8	4.12298	2.44932e-05
BEND3	2.87695	2.48934e-05
HINT3	2.15015	2.54558e-05
BLM	0.460491	2.556e-05
AVIL	2.53336	2.55921e-05
TMEM189	2.21438	2.592e-05
NOD2	2.96196	2.59776e-05
NUGGC	0.348383	2.64641e-05
GASK1B	0.384948	2.6708e-05
SNORA51	3.72836	2.71693e-05
ZRANB3	0.358281	2.72562e-05
PKP3	2.67753	2.74051e-05
PI15	2.88173	2.75535e-05
CLIC2	2.18988	2.75767e-05
LOC100156074	0.279668	2.77203e-05
FMO5	0.46844	2.78238e-05
BANK1	0.355506	2.79245e-05
QTRT1	2.25316	2.87512e-05
FSTL3	2.22135	2.90369e-05
ICAM4	7.97778	2.90559e-05
DDX17	0.348856	2.91718e-05
SLC16A13	0.443529	2.94179e-05
TUBB6	2.73086	2.95637e-05
EFCAB11	0.488277	2.96103e-05
SELRC1	2.68812	2.99897e-05
TUFT1	2.02909	3.01606e-05
ACOT11	0.401645	3.02419e-05
IRAK2	2.01709	3.03936e-05
ZBTB24	2.0692	3.04066e-05
RARG	0.420968	3.05741e-05
DTX3L	0.468285	3.0894e-05
ZNF510	0.315661	3.13955e-05
LRRTM4	0.101158	3.22198e-05
RELL1	2.46017	3.22709e-05
CMKLR1	0.374524	3.23756e-05
TMEM260	0.479437	3.24438e-05
LRRC4	7.72133	3.35034e-05
STAMBPL1	0.387673	3.36138e-05
SLX4IP	0.337165	3.36489e-05
ZNF613	0.409281	3.37888e-05
DNAJB5	2.03158	3.37888e-05
GIMAP7	0.43577	3.39155e-05
ssc-mir-7-2	2.83588	3.45112e-05
RABGGTA	4.36416	3.45361e-05
DDX56	2.46422	3.49716e-05
BAIAP2L1	2.07549	3.52349e-05
CTCFL	0.100844	3.57755e-05
LMNA	2.51669	3.60398e-05
SLC25A33	2.22733	3.64825e-05
LACTB	2.31301	3.64825e-05
UCK2	2.90237	3.65181e-05
TMEM267	0.282441	3.69425e-05
GPR4	2.50352	3.7025e-05
AOX1	0.451104	3.72877e-05
ORC5	0.317947	3.74148e-05
ANXA8	3.86174	3.75172e-05
ABHD17B	2.21858	3.90998e-05
SGO2	0.448401	3.90998e-05
MAFF	3.71235	3.93333e-05
ACKR1	2.16941	3.93371e-05
ZNF470	0.291234	4.00621e-05
NEDD4	0.454224	4.07759e-05
SUPT4H1	2.46997	4.12683e-05
ZNF692	0.406885	4.14082e-05
SNORD12	2.84034	4.14354e-05
MARCH3	3.11715	4.15371e-05
ZNF883	0.214707	4.20926e-05
NRROS	0.472465	4.21754e-05
RFK	2.04789	4.38159e-05
CRHBP	0.348928	4.38448e-05
ASNSD1	2.66289	4.46601e-05
KPNA4	2.10852	4.48205e-05
TAF9	2.5981	4.48205e-05
MAP3K8	3.26117	4.48205e-05
IQCB1	0.458657	4.59906e-05
WDR49	0.343994	4.60551e-05
CRY1	2.65848	4.60551e-05
HNRNPL	2.02884	4.67286e-05
ZNF628	2.73648	4.67789e-05
TNNT3	8.43837	4.76307e-05
PRR29	0.452904	4.77999e-05
RAB44	0.368432	4.87752e-05
FBXO21	2.19211	4.96277e-05
NPPC	3.71628	4.97997e-05
FAM71F1	0.349714	4.9956e-05
BVES	0.225863	5.03558e-05
SNORA73	3.3987	5.04216e-05
ELL	2.3294	5.08283e-05
ZSCAN2	0.333496	5.08305e-05
COX6B2	3.36658	5.08834e-05
TTC5	0.488974	5.17559e-05
NUDT12	0.357284	5.17561e-05
FAM13C	0.361376	5.21739e-05
SEPTIN1	0.435112	5.28223e-05
SLC6A15	8.58065	5.37105e-05
CDK15	0.374664	5.41212e-05
GALNT15	4.95118	5.46536e-05
ZNF775	0.302346	5.46536e-05
SDR42E2	0.458186	5.46692e-05
TMEM79	3.28588	5.47969e-05
MAPK1IP1L	2.06904	5.57004e-05
CENPE	0.442393	5.58998e-05
SLC7A11	2.42221	5.67784e-05
PSTK	0.47652	5.69627e-05
IL23R	0.288833	5.79706e-05
KCNG3	10.4958	6.11278e-05
RGS4	0.302375	6.2235e-05
RHOD	2.80531	6.23229e-05
MYO19	2.02949	6.26526e-05
ZNF467	0.420569	6.34231e-05
LIG4	2.10476	6.40502e-05
CLDN11	0.346532	6.42184e-05
PLB1	2.38129	6.4449e-05
STAT5A	2.10797	6.46485e-05
CDSN	11.5586	6.46485e-05
TRAT1	0.319702	6.50047e-05
CBFA2T3	0.493173	6.50602e-05
SMYD4	0.389871	6.51725e-05
KCNK1	3.20662	6.63744e-05
TES	2.34805	6.69508e-05
VPS37B	2.35545	6.77483e-05
SOWAHB	8.45541	6.78934e-05
RAB3A	0.443238	6.81341e-05
AKAP5	0.354682	6.90109e-05
TEP1	0.472904	6.93386e-05
SNORA80B	0.187182	6.96849e-05
MPPED2	0.438805	7.05291e-05
HAX1	0.476727	7.11381e-05
AZIN1	2.27505	7.14798e-05
SH3BP4	2.07511	7.19721e-05
GJD4	3.75328	7.221e-05
GRHL1	2.58812	7.27676e-05
KLHL6	0.320079	7.37117e-05
FAM200A	0.388787	7.38689e-05
F3	2.47886	7.41177e-05
PHYHD1	2.43776	7.56618e-05
ZNF268	0.430648	7.61133e-05
SLC4A5	0.39562	7.63563e-05
ADRA1B	2.68273	7.70983e-05
LRATD1	3.15001	7.79613e-05
AVPI1	2.02434	7.79705e-05
VPS45	0.370133	7.80672e-05
CD14	2.95577	7.90929e-05
SNORD69	2.96547	8.20378e-05
SPATA17	0.494512	8.25111e-05
ALOX15B	6.38128	8.25167e-05
NFKBIB	2.60649	8.2765e-05
MAP3K19	0.346735	8.32508e-05
ZNF703	2.54978	8.34068e-05
HTR6	2.24412	8.57245e-05
LAMB3	2.08142	8.60181e-05
ATG9B	4.2878	8.62247e-05
S100A6	2.3214	8.65008e-05
GPR39	5.05163	8.77508e-05
SNORD36	6.28765	8.77508e-05
STX17	0.49589	8.8423e-05
STC1	2.20268	8.89234e-05
BBS10	0.323392	8.93386e-05
ZSCAN31	0.281801	9.00436e-05
MSH2	0.447712	9.09888e-05
AMER1	0.48355	9.24309e-05
PDZK1IP1	2.27178	9.27593e-05
GTPBP4	2.11637	9.55717e-05
ZDBF2	0.345431	9.57366e-05
ZNF879	0.466626	9.58441e-05
TRIM45	0.498093	9.81362e-05
B3GALT6	2.49381	0.00010022
EXD1	0.460529	0.000101058
EPHA7	0.361194	0.000102287
COL19A1	0.452372	0.000102389
LURAP1	0.465011	0.000103702
NRSN1	0.345017	0.000104269
SLC36A4	2.4395	0.000106287
PROKR1	2.81602	0.000106287
TMEM88	2.7073	0.000106472
LMAN1L	3.20702	0.000109817
FAM155B	2.05071	0.00011089
MEOX2	0.435034	0.000112449
WSCD2	0.452604	0.000113107
RAB11FIP1	2.20307	0.000113289
TOR4A	0.465915	0.000113397
JRKL	0.412408	0.000113771
PEAK3	0.399002	0.000115818
JHY	0.361007	0.000116868
MEX3C	3.03129	0.000117386
GIMAP8	0.387702	0.000118871
LCN10	54.1269	0.000119179
SNORD14	2.80761	0.000119369
NEK5	0.405964	0.000119403
AGL	0.446214	0.000119487
S100A5	15.7056	0.000121283
NTRK1	5.62885	0.000121917
KMT5A	2.08817	0.000122013
CBFA2T2	0.492086	0.000125246
PLCB2	0.476923	0.000126647
SLC4A10	3.97598	0.000126674
MTERF1	0.469095	0.000126803
NLRP12	0.331099	0.000127403
GIN1	0.335908	0.000130965
KCTD21	0.191036	0.000133333
GNAZ	2.17689	0.000133512
LRRC25	0.330663	0.000133722
LIN7B	3.00542	0.000134254
PADI4	0.164004	0.00013537
TNFRSF11A	0.415783	0.000137394
IYD	2.5554	0.00013781
NAP1L3	0.401469	0.000139292
CACNG6	0.465893	0.000140427
DEPP1	2.25465	0.000146645
PPA1	2.06626	0.000148792
TNNT2	3.58335	0.000149379
LOC100523897	0.249026	0.000149831
PROB1	3.27634	0.000149831
RAX2	0.462394	0.000149876
RXFP1	0.21708	0.000149876
CHRM4	2.81808	0.000150429
ZNF782	0.302297	0.000150652
ACR	10.7368	0.000152391
ABCG1	2.56707	0.000154381
CTRC	2.03411	0.000154381
CD1E	0.291231	0.000160204
TNFSF15	0.400027	0.000160225
AANAT	0.188096	0.000160225
ASXL1	2.19657	0.000160364
HYAL2	2.46534	0.00016168
PANX1	2.37827	0.000162786
GPR152	2.58721	0.00016531
CCKBR	14.23	0.000165323
SNORA75	3.38594	0.000165921
ZNF449	0.471018	0.000166148
AOX2	0.414613	0.000166148
DMRTA1	2.69968	0.000166214
FHL3	2.00469	0.00016831
ZNF70	0.413249	0.000168816
SNORD14	2.19962	0.000171355
LCA5L	0.311632	0.000172296
TBC1D10C	0.464829	0.000172296
ZFP30	0.451905	0.000173093
RBM15	2.38254	0.000174168
SEC16B	0.396779	0.000174951
KLHL4	0.238764	0.000176185
SMTNL2	0.322355	0.000176671
DCT	0.45598	0.000176674
MSI1	2.71622	0.000177076
UBALD2	2.13793	0.000179513
PIF1	0.294821	0.000180479
ACAD10	0.476313	0.000180482
LOC110261337	0.42025	0.000180541
TLL1	0.421704	0.000180775
IL9R	2.16342	0.000183782
SERPINB5	2.57785	0.00018395
TP53INP2	3.10466	0.000184937
CYB5B	2.06091	0.000185028
PTER	0.317383	0.000187638
SLC19A2	3.597	0.000189112
ZNF502	0.440658	0.000190974
NOS1	0.220768	0.000191353
APLNR	0.299686	0.000192822
SETDB2	0.423965	0.000195644
XRRA1	0.426246	0.0001963
FSIP1	0.466351	0.000196912
VWCE	9.93467	0.000198379
HELQ	0.465201	0.000198728
USP27X	3.71339	0.000199487
STMND1	0.424694	0.000199749
GCNT3	0.155141	0.000201043
TRMT9B	0.484903	0.000206322
NMNAT1	0.496263	0.000206653
INHBA	3.8447	0.000207129
SLC24A4	0.298634	0.000207129
THSD8	0.125618	0.000207668
ssc-mir-221	4.10632	0.000208241
MYLIP	2.36322	0.000210121
TRIM16	2.69975	0.000213443
USP43	2.2533	0.000213924
VPS52	0.484048	0.000214199
U6	8.50338	0.000217489
MYBPH	0.231625	0.000220108
ZC3H12A	3.10939	0.000220329
CCDC89	0.393478	0.000221079
BTG4	0.39902	0.000222279
TOMM6	0.255333	0.00022488
FAM117A	0.425059	0.000226251
OPHN1	0.478474	0.000227016
HCN3	0.37845	0.000227549
NLRC3	0.453299	0.000228422
VMAC	0.356159	0.000232418
CCDC28B	0.416402	0.000234563
NAPB	2.00908	0.000235325
RAD51C	0.299505	0.000237712
WNT2	0.43242	0.000241311
SLCO2A1	2.44673	0.000242166
FLRT2	0.279765	0.000242742
SLC6A2	0.373842	0.000243501
KIF24	0.464754	0.000244159
ZNF831	0.495318	0.00024458
GPR33	0.168896	0.000244691
TDRKH	0.20936	0.00024493
LYPLAL1	0.456888	0.000247035
GVQW3	0.165508	0.000250341
TBC1D32	0.463177	0.000250347
NCAN	13.9623	0.000251425
MFSD6	2.03802	0.000257024
SNORA27	4.04672	0.000262408
SMPDL3B	2.55199	0.000265305
FJX1	3.38731	0.000266537
CCDC171	0.320066	0.000266646
ARID3B	2.83421	0.00026745
MROH6	0.404075	0.000269278
ZBTB2	2.05199	0.000271875
SNORD27	2.56002	0.000272725
C9orf85	0.378318	0.000272735
CMTR2	0.35384	0.000272886
B3GNT2	2.4182	0.000277884
TGIF2	2.72314	0.000283117
IRF9	2.76044	0.000285413
PRR7	2.33409	0.000286971
HIKESHI	0.190451	0.000290014
PFKFB2	2.1246	0.000290486
GPATCH4	2.50208	0.000303249
INTU	0.3181	0.000303489
KRT80	3.6769	0.000308308
FBXO33	2.15099	0.000313277
SPIDR	2.19931	0.000313277
RPGRIP1L	0.485298	0.00031388
FMO4	0.485967	0.000316146
IL1RAP	3.02541	0.000316523
TSR1	2.19993	0.000320477
THAP7	2.08727	0.000321881
NR5A1	5.35745	0.000330597
TNFAIP3	4.46316	0.000334249
MILR1	0.343746	0.000337969
STRIP2	0.460551	0.00035111
BLOC1S5	0.448743	0.000353162
GFOD1	2.71333	0.000353246
SLC25A27	0.389019	0.000360146
ACHE	3.35624	0.000364362
ADGRE3	0.485679	0.000364793
TRDC	0.134236	0.000367943
ZNF287	0.429812	0.000370201
DDN	4.56845	0.000370201
MSC	2.75614	0.000373841
MAP3K15	2.5521	0.000374976
SLC39A10	0.442579	0.000377443
ZNF471	0.459729	0.000380667
EPOP	4.01878	0.000382038
PRIMPOL	0.363699	0.000383345
C10orf62	0.359006	0.000384895
SNORA2C	2.35903	0.000386086
ZNF461	0.359467	0.000386158
LYSMD1	0.40346	0.00038744
SSMEM1	0.172242	0.000388748
NETO2	4.47064	0.000388834
BEND4	7.2014	0.000393737
CELF3	0.303743	0.000400394
DOT1L	2.30486	0.000405266
USP42	2.10483	0.00040595
THRSP	0.153952	0.000406812
SARM1	0.436997	0.000411211
USP53	2.1063	0.000411528
ZNF391	0.324269	0.000411528
GAL	31.4048	0.000412411
MIDN	2.09877	0.000413137
ZKSCAN7	0.318011	0.000415419
SLC7A9	0.372701	0.000416837
HOXC4	0.395659	0.00042179
TM2D3	2.08113	0.00042464
SUPT5H	2.92719	0.000436059
STEAP4	0.401776	0.000436059
MATK	0.430251	0.000436556
STAC2	2.01095	0.000439885
FAM177A1	2.09192	0.000439885
DIRAS3	2.46493	0.000440982
SNORD21	2.55331	0.000443652
ASGR1	12.3612	0.000445889
PRMT2	0.482385	0.000449667
NSUN6	0.458268	0.00045911
PPFIA4	0.476337	0.000461722
EBF3	2.58329	0.000461751
ZSCAN20	0.333496	0.000464723
KDM6B	2.54219	0.000466031
P2RY2	2.91817	0.000477617
PTPRO	0.385661	0.000478259
CLHC1	0.465084	0.000481793
SHPRH	0.392458	0.000482538
ZNF114	0.389789	0.000482744
IGF2BP2	2.15759	0.000482744
CCT6B	0.402799	0.000482848
SAMD5	0.426019	0.000483639
ZNF420	0.387766	0.000483714
TDGF1	2.89471	0.00048789
DNAJC28	0.335263	0.000489679
SOSTDC1	0.151954	0.000490899
SNORD24	3.52441	0.00049589
DDIT4	2.20296	0.00049589
HOXD10	4.98045	0.000499629
FES	0.466028	0.000501835
MBLAC1	0.449646	0.000504129
PDZD11	0.491868	0.000504249
RAB3C	0.124324	0.000505235
SHB	2.33237	0.000513423
ssc-mir-378b	5.38295	0.000515424
DENND5B	2.09332	0.00051587
U6	0.273077	0.000523471
IL13	0.130005	0.000524458
ZNF165	0.379797	0.000525423
SLF1	0.484983	0.000527333
SERTAD1	2.40994	0.000528463
OSR2	0.463471	0.000529073
FAM229B	0.381349	0.000529244
CENPH	0.481083	0.000537214
WDR74	2.16909	0.000540705
PCDH10	2.6114	0.000544025
ZDHHC9	2.08456	0.000550436
SIX5	0.42443	0.000556074
ZNF322	0.408362	0.000556458
COA4	0.466527	0.000556458
SP7	0.431853	0.000556473
HOMEZ	0.470417	0.000557096
RD3L	11.2383	0.000560571
HPSE2	0.357963	0.000560841
SNORD124	3.17608	0.000568265
PPIF	2.39654	0.00057312
C4orf51	0.261202	0.00057312
EFCC1	0.351445	0.000583021
SH3GL3	2.46763	0.000591122
HDC	0.314226	0.000592456
LYL1	0.44101	0.000594092
WNK3	0.456589	0.000601372
PHF13	2.3814	0.000606591
KANSL1L	0.361595	0.000610486
SNORD16	2.65486	0.000621937
KLF11	2.40619	0.000631205
EIF1	2.00189	0.000637472
METTL11B	0.235825	0.000639096
NPM3	2.45629	0.000639096
NFKBIE	3.60233	0.000641152
TIFAB	0.385658	0.00065482
EVA1C	2.02818	0.000657731
ZNF683	0.261085	0.000658046
SMOX	2.37233	0.000660616
ZNF544	0.412961	0.000669032
PPWD1	0.495794	0.000675952
PDZD3	0.415916	0.000676885
ZNF77	2.71852	0.00068136
CAND2	0.480285	0.000694881
HBB	0.33532	0.000695473
BCL2A1	2.10787	0.000706121
GPBAR1	0.430197	0.000708384
SCFD2	0.448495	0.00071827
ZNF180	0.34691	0.0007195
ZNF331	0.482314	0.0007195
CLDN6	4.75348	0.000724575
TVP23B	2.45195	0.000725694
PRPH	2.66235	0.000727048
DZANK1	0.390057	0.000744464
BMP5	0.437722	0.000747148
NTF3	0.28307	0.000750011
TGM5	4.55536	0.000752672
MRGPRF	0.302343	0.000759249
TMEM171	12.1147	0.000764941
KRIT1	0.386693	0.000768205
AP3M2	0.376425	0.000774656
SPINDOC	2.0209	0.000790489
SLC8A2	2.34311	0.000799976
MRM3	2.02872	0.000810643
WDR37	2.4242	0.000813547
SNORA64	2.68338	0.000817448
NXPH2	0.385312	0.000817985
MFHAS1	2.02942	0.000820963
SIRT4	0.382769	0.000828134
B4GALT6	0.480686	0.000833829
SNORD110	2.66418	0.000839287
ADRB1	0.370629	0.000842586
ZAP70	0.473065	0.000851749
ZBTB46	0.434366	0.000852334
LIF	2.09257	0.000855687
HBEGF	3.9883	0.000863112
AURKB	0.482955	0.000864851
DCAF17	0.418081	0.000865903
GRM3	0.328214	0.000873744
TRUB1	0.448402	0.000880343
HCAR1	0.246926	0.000894331
POLN	0.43692	0.00090559
TRIQK	0.381407	0.000922651
ELAVL3	5.98306	0.000928426
ANKRD33B	2.38561	0.000938839
NT5DC2	2.35532	0.000940851
GPRC5C	2.14525	0.000960241
XYLB	0.438071	0.000960241
GPR85	0.286038	0.000960241
DOCK2	0.495554	0.000965938
MRE11	0.467859	0.000976272
ZBTB12	0.479304	0.000976959
CD244	0.310466	0.000977993
FMO2	0.428603	0.000981719
CTU1	2.2555	0.000982577
SLC26A8	2.26887	0.000991036
ZBTB32	0.40693	0.00100685
SOX21	0.064823	0.00100965
SLC38A3	4.3973	0.00102421
ACSL4	2.13001	0.00102653
ssc-mir-365-2	3.02918	0.00103259
STN1	0.492296	0.00103355
TBR1	3.27835	0.00106955
RAB42	0.484563	0.00107417
ZBTB10	2.36337	0.00108046
ACVR1C	0.348834	0.00108113
MAP9	0.4763	0.00108542
AP5S1	0.48505	0.00109391
PHACTR1	2.14305	0.00109391
PLAGL2	2.47793	0.00110047
CNMD	3.06737	0.00110374
FGD2	0.489714	0.00110699
MYBPHL	3.07563	0.00111074
NEMP1	0.40295	0.00112791
FAM181A	2.08492	0.00113609
RHEX	0.442417	0.00116902
TACR2	2.5448	0.00117809
SLC16A4	2.15682	0.00118173
CDHR5	3.17069	0.0011851
KLF8	0.481391	0.00118734
BTN1A1	7.9496	0.00119263
SNORD88C	2.84171	0.00119304
ARMH1	0.433334	0.00120097
PLCXD3	0.457643	0.00120108
EDN2	6.56329	0.00120262
KCNJ12	3.90074	0.00120365
PCDH8	5.77436	0.00120365
HHATL	0.478151	0.00120733
NDUFAF1	0.450006	0.00120762
CTPS1	2.22202	0.00120926
SLC7A5	2.06408	0.00121725
ZFP82	0.307097	0.00121868
CPLX4	5.6294	0.00122307
DFFA	0.493061	0.00122476
FAM216A	0.483107	0.00123047
CCM2L	0.468652	0.00125725
LPXN	0.418637	0.00125872
MT1E	6.29358	0.00126301
CYP27B1	2.4491	0.00126531
YRDC	2.10463	0.00127659
PRR35	12.0843	0.00130083
LOC100517161	0.36404	0.00130423
TSC22D2	2.92042	0.00131336
KBTBD12	0.151012	0.00132078
PRSS22	2.30661	0.00132285
CLEC17A	0.374083	0.00133083
U6	0.173607	0.00133147
ANKFN1	0.434393	0.00134161
EZH1	0.435532	0.00135781
GALR2	5.90497	0.00137173
SARDH	6.30276	0.00139242
IL12B	0.226835	0.00139816
NOVA1	0.452811	0.00140376
TLR1	0.426017	0.00140544
PRRT2	0.497051	0.0014446
SNORD33	2.29395	0.00144883
ARMC12	5.002	0.00146239
UNC5A	3.64049	0.00146727
FAM169A	2.24601	0.00146863
SLC1A7	0.230562	0.00148056
LINGO4	3.90112	0.00148506
PODNL1	0.385042	0.00150794
ARHGAP20	0.404753	0.00151321
GABRP	4.27571	0.00151492
GLI2	2.04839	0.00151656
HSPA5	2.7243	0.00154449
SLC38A9	0.391972	0.00155675
KNCN	11.9474	0.00156586
SLC6A12	2.39783	0.00157306
GLP2R	2.14697	0.00159816
PIK3CG	0.483938	0.00159856
ZNF624	0.463743	0.00162826
GJA5	0.426959	0.00162935
C3orf49	0.154514	0.00163178
SNORD87	2.34012	0.00163178
CCDC160	2.26511	0.00164181
NOX5	0.303226	0.0016598
NOCT	3.13483	0.00166013
DUSP9	0.393416	0.00168133
LOC106504483	0.326249	0.00169224
SLC6A11	0.28257	0.00169629
CHRM3	0.291212	0.00170306
OTOP1	4.5197	0.00170969
CEP57L1	0.424945	0.00172268
YDJC	2.72675	0.00172501
SAMD3	0.4716	0.00180761
HENMT1	3.1072	0.00183682
C2orf42	0.43069	0.00183744
TCF24	0.376654	0.00186381
TRIM14	0.35733	0.00186906
PRRX2	2.05126	0.00187871
ZNF385B	0.473939	0.00188051
PHYHIPL	0.165163	0.0018827
ODF4	0.362979	0.00190835
OVOL3	2.01848	0.00191137
LRP2	2.28899	0.00193218
TMPRSS13	0.477093	0.00195193
SCN1A	0.119376	0.00196396
KTI12	2.31842	0.00196607
SIRPB2	0.272206	0.00197578
TTC19	4.18227	0.00199783
KLF5	2.49857	0.00200832
AQP9	3.40828	0.00203178
SNORD99	2.25867	0.00205129
DMRT2	0.117535	0.00206526
GABRA1	0.260901	0.00207373
SNORD57	2.50666	0.00207661
CCIN	3.41124	0.00209187
MYOM	0.330148	0.00210094
XCL1	0.448986	0.00210583
CDH7	0.470111	0.00211675
DOC2B	2.31906	0.00212096
ALDH6A1	0.483747	0.00214593
OXTR	3.98042	0.00216355
PIM2	2.45993	0.00216607
PAX5	0.404396	0.0021723
CCDC30	0.467298	0.00217262
APOM	0.406465	0.0021986
SNORA41	2.05912	0.00220448
LOC102166602	2.20372	0.00221406
ID1	0.412152	0.00221406
CRYBA1	2.97312	0.00221406
TM4SF1	2.19351	0.00221568
U6	0.131215	0.0022274
SNAI1	2.23276	0.00227513
ZNF621	0.443323	0.00229765
LDB3	0.309275	0.0022993
AMIGO1	0.490777	0.00235232
NPC1L1	3.46383	0.00235815
SLC36A2	0.268597	0.0023619
TFAP2E	4.55472	0.0023619
ZNF772	0.227826	0.0023619
DLX5	0.0962033	0.00236863
HABP2	0.406285	0.00240475
CDH6	0.444101	0.00241143
GPHB5	7.5653	0.00241905
MFSD4A	0.464533	0.0024334
TPRG1	0.267238	0.0024491
TICAM1	2.24606	0.00246623
IQCN	6.46091	0.00247295
VWA5B2	2.31512	0.00249761
ICAM5	2.69002	0.00252614
SNORD45A	2.2908	0.00254212
TREH	3.46032	0.00255916
SLCO4C1	2.4287	0.00258744
PLIN1	0.499978	0.00258934
MDH1B	0.486585	0.00258934
CPB1	24.2223	0.00259533
RS1	0.229032	0.00260306
CDH15	3.30185	0.00261147
SUCNR1	0.326581	0.00261437
LZTS1	0.410823	0.00262688
ZNF514	0.381815	0.00262693
ART3	2.90762	0.00263348
DDX60	0.40925	0.00266242
TSHZ3	2.96278	0.00267844
C11orf91	2.663	0.00269228
LAMA1	0.40043	0.00271995
SLC6A7	3.04209	0.0027215
WEE1	2.7042	0.00273865
CAMKV	2.00873	0.00274103
ZNF2	0.356155	0.00275566
GHRHR	2.71443	0.00276637
KANK4	0.354924	0.00277862
IP6K3	5.81582	0.00278007
FAM83G	2.1527	0.00278458
GPER1	2.49117	0.00279132
F2RL1	2.82119	0.00279764
PDE7B	0.494647	0.00279933
UBE2U	0.402618	0.00280897
CDC42EP2	2.51085	0.00283876
PSAPL1	4.67153	0.00284926
SLC6A14	2.55422	0.00286983
RAB39A	0.277972	0.00286983
FGF19	16.0439	0.00289623
SLC13A1	0.461138	0.00292025
CTSW	0.493232	0.00292349
POMP	2.23768	0.00296115
TTC23	0.412707	0.0029678
LDHC	3.16853	0.00297947
LSMEM1	6.17942	0.00299774
STEAP1	8.02138	0.00302508
TRH	4.73668	0.00302862
SLC25A40	0.476998	0.00302862
MSANTD1	5.42918	0.0030583
LPL	4.62991	0.00306964
ZNF569	0.488184	0.00307981
PKDCC	2.07392	0.00308701
KLHL33	2.30164	0.00310002
SCN2A	0.290372	0.00313189
NFATC2	2.14861	0.00313283
PROKR2	3.20734	0.00313932
EPHA2	4.01743	0.00317037
VPREB1	0.200045	0.0031922
GCLM	2.21755	0.00319811
CLCA4	0.437152	0.00320882
CATSPER4	0.417024	0.00321764
TNF	3.81209	0.00321903
NSUN3	0.478972	0.00326823
COQ10B	2.57945	0.00328225
NCR2	0.360165	0.0032846
C2orf72	0.234982	0.00328715
PEG3	0.439395	0.0033369
TMEM201	2.02521	0.00336705
ADAP2	0.434311	0.00337787
TCTEX1D1	0.484503	0.00337787
KLF14	13.8115	0.00337792
GAREM2	2.89678	0.003383
CSRNP1	4.34641	0.003383
ZNF568	0.398641	0.00338915
ssc-mir-141	6.4085	0.00340116
RAD9B	0.418574	0.00341956
IMPG1	12.7529	0.00344443
COL20A1	4.40502	0.0034633
ACER2	2.78475	0.0034721
COL11A1	0.350433	0.00353428
CLNK	0.47601	0.00354546
PIBF1	0.475255	0.00355185
INAVA	3.13382	0.0035562
H1FOO	8.6225	0.00359253
HR	2.06323	0.00359591
SLC41A2	2.06089	0.00363612
SCARNA16	2.38745	0.0037075
TSKS	0.457955	0.00370983
LRIT3	0.493184	0.00372512
PRDM7	0.460697	0.00372512
CRYBG1	2.00244	0.003737
ZNF2	0.401476	0.00381239
AVPR2	0.472806	0.00382101
CLMP	2.09549	0.00384193
OVOL1	3.27971	0.00384504
APOLD1	2.4562	0.00384996
SCARNA3	0.0851306	0.00386118
SNORA29	4.13588	0.00392863
ssc-mir-138	0.290755	0.00393311
ADAM32	4.38595	0.00395214
RELB	2.28693	0.00397225
DHH	4.27444	0.00402884
GRM4	5.66146	0.00404371
FAM126B	2.14662	0.00405635
RXRG	0.359245	0.00406336
OTUB2	2.18137	0.00409693
MICALL2	2.53541	0.00411842
GJB4	0.195264	0.00412049
PLD1	0.494115	0.00412082
EXOC3L2	0.412104	0.0041628
GRIN2A	0.257072	0.00417175
PTPRU	2.11501	0.00418084
UGCG	2.10502	0.00419291
KCNJ3	0.353527	0.00426378
PAPPA	2.32256	0.00426736
KCNJ8	0.435885	0.00427458
PMAIP1	2.69293	0.00433152
SLC6A3	2.07739	0.00435693
AMPD3	2.20653	0.00437391
SOCS1	2.39324	0.00437767
LY6G6C	5.00607	0.00438497
SPATC1L	9.13391	0.00440275
WDFY4	0.458123	0.00441769
FOXE1	4.83653	0.00444468
TRIM72	2.79896	0.00445548
DPEP1	4.35235	0.00445681
ssc-mir-199a-2	2.82608	0.00446488
HCRTR1	2.82582	0.00448539
KCNMB4	0.438506	0.00452944
ZNF594	0.342434	0.0045433
CAP2	0.367693	0.00455563
CACNG1	2.54218	0.00456984
NCR3	0.346694	0.00459155
CEMIP	2.21542	0.00461437
NDST3	0.444751	0.00463849
ACKR3	2.06122	0.00466169
RXFP4	2.76796	0.00468104
SLC25A42	0.465575	0.00468469
GALNTL5	0.464114	0.00469114
EGR3	0.230246	0.00471435
STON2	0.399559	0.0047535
ADRA1D	0.477536	0.00476523
GJA8	0.354177	0.00478321
SERPINE1	3.10157	0.00483209
IL31	3.72873	0.00483483
PHLDA2	2.87534	0.0048423
CLEC5A	0.404168	0.0048789
SLC5A3	2.60488	0.00489784
FGFR4	0.456592	0.00490519
CHODL	0.248036	0.00490961
CPA1	0.312631	0.00491729
CPN1	0.240052	0.0049346
EDN1	2.69338	0.00495421
RWDD3	0.469381	0.00496717
PRDM1	2.93349	0.00502941
ZNF630	0.458708	0.00503407
CDH12	0.269604	0.00506107
DUSP19	0.338674	0.00507618
ZNF713	0.333521	0.00508437
CDC42EP5	2.01015	0.00515831
IL26	0.208404	0.00519502
FZD2	0.494334	0.00520115
EGR1	0.153102	0.00521422
SLC26A1	0.492428	0.00521621
INSRR	0.415712	0.00529649
CRP	0.403415	0.00534439
ACSBG1	2.09759	0.00540998
CD300LB	0.337405	0.0054194
ASB2	0.490523	0.00550451
ASXL2	0.459657	0.00554887
FCMR	0.366675	0.00564192
RERGL	0.332803	0.0056498
TPPP	0.467043	0.00571389
U6	0.320396	0.00571804
HTR2A	2.81889	0.00571817
ZNF181	0.438856	0.00572189
ZC3HAV1L	0.434783	0.00581852
LOC100627879	0.473828	0.00586008
IRGC	3.20503	0.00586921
KCNJ16	0.303106	0.00589389
PRKRA	0.445879	0.00590701
ISG15	2.20469	0.00594316
TRHDE	0.469959	0.00598003
SDCBP2	2.07	0.00598003
ZNF382	0.469826	0.00598915
MELTF	2.94918	0.00601645
FMN2	0.400091	0.00602745
PLAUR	2.40566	0.00607577
MMEL1	0.318936	0.00610758
RNF111	0.483936	0.0061092
FOXG1	17.2223	0.00613784
TNP2	0.387599	0.00614902
CCL21	0.423471	0.00615053
C6orf163	3.1314	0.00627629
RNF122	2.82883	0.00631311
SH2D5	4.0738	0.00633578
TSPAN16	3.13559	0.00634238
SNORD29	2.07462	0.00634483
DHRS9	0.427518	0.00637796
C17orf78	7.5845	0.0063886
GPR37	0.46361	0.00643801
IL5RA	0.190259	0.00654648
SORCS1	0.347993	0.00656677
MC1R	4.01911	0.0066155
ZFP57	0.411782	0.0066155
ARL13B	0.434526	0.00661632
U1	0.275227	0.00664678
APOBEC1	3.54254	0.00667346
CNR1	0.316444	0.00676311
SP6	3.53734	0.00679675
LHX6	2.08523	0.00681828
KLHL14	0.342741	0.00681828
HSPB11	0.419207	0.00694483
ZFAND4	0.469051	0.00699972
CCDC158	0.446188	0.00700223
MKRN3	0.223686	0.00702936
VASH2	2.18223	0.00710239
PDYN	12.5897	0.00712263
BMP15	7.65955	0.00715388
PIP4P2	0.467912	0.0071715
MMP28	0.471032	0.00718449
IDO2	0.223576	0.00718449
EPB42	0.399789	0.0071959
CDH8	0.31426	0.00720452
SLC26A3	2.13107	0.00724763
PCDH11X	0.358193	0.00734283
DUSP8	2.07009	0.0073946
GSDMA	3.35956	0.00741379
DCST2	4.02336	0.00742114
HYAL4	0.352045	0.00744351
CRY2	2.00547	0.00746881
GCNT1	0.448677	0.00753473
SLC24A2	0.372785	0.00764715
SMIM35	0.36594	0.0076677
DUSP26	7.97358	0.00768312
INTS7	0.466711	0.00770507
ARL5B	2.86517	0.00776452
ECEL1	12.3823	0.00777667
ZNF550	0.461407	0.00778855
TPBG	2.05876	0.00781974
MTUS2	2.37844	0.00786209
SOX9	2.2766	0.00787688
BICDL2	2.06505	0.00800641
HNF1A	2.09548	0.00805065
SEMA5B	0.493045	0.00815221
SLC28A3	0.255064	0.00816011
C21orf62	0.434053	0.00817124
FRMPD1	0.304085	0.00824937
FAM240B	0.479106	0.00826428
TMEM225B	0.489488	0.00826832
U2	0.361538	0.00827131
IRF1	2.34224	0.00828561
IL21R	2.16399	0.00828656
ELF5	2.05948	0.0084202
ENTHD1	0.270969	0.0084666
NFKB2	2.04888	0.00847531
SNORD53	4.67361	0.00849543
NGFR	0.355571	0.00853905
TCEAL3	2.57467	0.00856298
GPR55	0.461242	0.00856298
SCN3A	0.416357	0.00865599
KRT85	0.249423	0.00872954
SRRM4	0.486628	0.00881886
RIN1	2.07215	0.00882742
POU3F1	11.2999	0.00892157
TMEM82	3.17883	0.00892786
DCST1	2.56019	0.00894755
TNFAIP8L2	0.451293	0.00902249
USP51	0.444964	0.00903955
SPHKAP	0.34256	0.00906459
THBS1	2.33312	0.00910245
KCTD7	0.408925	0.00910789
TMPRSS15	0.247906	0.00914993
GDF2	4.23602	0.00919068
SCTR	0.315621	0.00924507
TIMELESS	0.480358	0.00924507
ZNF454	0.449285	0.00936927
MAG	0.47407	0.00938978
IL17F	6.77103	0.00940411
APOB	0.244124	0.00943252
CCDC60	0.321766	0.00948084
RAG1	0.128436	0.00967602
DAPL1	0.459177	0.00968961
PRSS21	7.09504	0.00972936
USP50	7.50941	0.00974216
RND3	2.61583	0.00974467
PLA2G2C	0.186316	0.00982072
KIAA1211L	2.05809	0.00983304
RMND5B	0.498041	0.00998466
SUN3	0.288532	0.0100118
CRYBB2	9.46956	0.0100509
IFITM5	2.90677	0.0101183
GLUL	2.28836	0.0101376
PCDH12	0.386238	0.0101443
TSPAN19	0.415903	0.0102125
UNC13A	0.397948	0.0102812
C2orf66	0.484084	0.0104275
SCT	4.54517	0.0105249
SNORA5C	2.78818	0.0106247
PLA2G2A	0.275993	0.0108156
GABRR2	3.98577	0.0108779
TTC16	0.493374	0.0109016
FOS	0.182402	0.0109105
IGSF23	4.03993	0.0110065
SNORA44	2.13228	0.0110218
SLC47A2	2.70756	0.011025
KLRG1	0.48202	0.011025
MIS18A	0.480532	0.0110444
SHOX2	0.381923	0.0110486
TAS2R40	0.0857976	0.0110589
TRAV3	0.360034	0.0110589
DGAT2	3.62128	0.0110851
GDNF	2.10722	0.0111103
HEPACAM	0.483288	0.0111293
MCIDAS	0.410267	0.0112342
IER5	3.07499	0.0112763
ZNF45	0.439614	0.0113028
FOPNL	0.464948	0.0113075
SLC2A12	0.490708	0.0113738
CCDC194	0.486732	0.0114007
CD80	2.28616	0.0114895
ADGRF1	0.226632	0.0115673
PLPPR1	0.332207	0.0115707
HAMP	3.1866	0.0116023
FOXL1	2.11559	0.0116697
OPN1SW	3.77988	0.0116732
KCTD19	0.360916	0.0117853
CLEC12A	0.437469	0.0118114
GRAP	2.09992	0.0118467
JSRP1	2.10567	0.0118548
TOX3	0.430524	0.0119202
TNFAIP6	2.30773	0.0119393
ABCB11	0.218844	0.0120044
PTPRN2	0.424294	0.0120219
SLC25A45	0.311329	0.0120248
OR1K1	0.161075	0.0120248
CACNA1B	0.365704	0.0121307
SV2C	4.7036	0.0121881
MYO1A	0.378447	0.0122129
PRSS53	0.346133	0.0122842
PRRG3	0.421393	0.0126009
PRIMA1	0.399434	0.012782
BDKRB2	2.02111	0.0127843
CPLX1	2.57995	0.0128676
ANGPTL6	2.21587	0.0128676
TRNP1	2.17992	0.0128847
SGIP1	0.448558	0.0130284
LRRC75B	0.192335	0.013031
GSTA1	0.309745	0.013039
KCTD4	5.07665	0.0131353
SNORD18	2.35317	0.0131928
U6	4.30139	0.0131947
ssc-mir-195	0.178091	0.0132565
IL18RAP	0.496537	0.013291
EEF1AKMT4	0.422115	0.0133645
FAM187A	0.401237	0.0133795
SNORA59A	0.0991002	0.0134716
EPX	3.38689	0.0135912
MRGPRX2	0.209667	0.01362
ANKRD1	3.07579	0.0136344
TRIM55	0.48414	0.0137467
KLF6	2.088	0.0137726
MIR374B	0.208987	0.0138943
TRAV4	0.366445	0.01391
ssc-mir-191	2.76723	0.0139139
HEXIM1	2.12886	0.0139442
PROM1	0.433534	0.0139579
RNF180	2.03096	0.0141297
POU2F3	0.457109	0.0142836
WDCP	0.401538	0.0143232
TRA2B	2.10277	0.0143742
ALOXE3	4.38826	0.0143911
U6	3.5017	0.0143911
CER1	0.334617	0.0144308
CDRT4	2.29481	0.0144842
SPNS2	2.0357	0.0145675
NRTN	3.30887	0.014575
OTOP3	0.207744	0.0146059
HHIP	0.492377	0.0146797
RNF152	2.20666	0.0147106
TEPP	0.380309	0.0147805
RALYL	0.388332	0.0149217
SNORA13	3.04302	0.0149459
IL12RB2	2.68391	0.0150434
XKR4	0.323591	0.0150511
HSPB3	2.30847	0.0151028
TMEM200C	2.28	0.0151781
CHRNA6	7.61559	0.0151822
TMIGD2	0.384792	0.0152379
U2	5.45061	0.0152801
IMPA2	0.478075	0.0153747
BCO1	0.473819	0.0154122
SLITRK5	2.11897	0.0154809
NANOS3	2.68926	0.0154918
SNORA19	4.89526	0.0154921
PGBD5	2.21696	0.0155723
DOK7	2.46957	0.0156407
GNLY	0.480749	0.0157225
SNORD26	2.03698	0.01577
SSUH2	0.139427	0.0159662
MYH8	0.333405	0.0161767
FCRLA	0.466656	0.0162429
TNIP3	2.31409	0.0163235
CD300A	0.475019	0.0164522
ZAR1L	2.07963	0.016672
ZYG11A	4.03273	0.0166845
ZG16B	9.20878	0.0172059
VMO1	0.464838	0.0173191
NRIP3	2.45321	0.0173366
MROH2A	0.278822	0.0176629
ITGB1BP2	0.492052	0.0178272
ZNF296	8.22146	0.0178396
MMP16	0.499517	0.0179527
RFTN2	0.44894	0.0182774
RUNX3	2.24226	0.0185048
DACT1	2.00865	0.0185935
PDK4	2.32661	0.0188328
KLK13	5.62811	0.0188776
SAMD13	0.482466	0.0189186
U6	5.72598	0.0189802
EPS8L3	3.96802	0.0190442
CLDN9	6.6947	0.0190739
C3orf18	0.487625	0.0194046
SNORD19	2.11727	0.0194056
CCNA1	0.498708	0.0195457
RGS17	0.432488	0.0195624
BHLHE40	2.72039	0.0199169
SELE	4.77052	0.0199707
ssc-mir-497	0.161866	0.0199979
ROBO1	0.490927	0.0200115
SHMT1	3.20215	0.0201163
TRAV36DV7	0.299733	0.020176
ssc-mir-222	5.18987	0.0201812
EGF	0.469708	0.020516
KRT15	0.278168	0.0205498
PARD6B	2.47761	0.0205586
B3GNT6	0.223988	0.0205741
CIB4	2.20549	0.0206712
BMP8A	2.70097	0.0207559
BBS12	0.340012	0.0209658
SNORA70	3.15501	0.0212187
AMPH	0.378298	0.0212202
SYCP1	0.27184	0.0214069
SPIN4	0.370733	0.0216423
WDR6	0.148856	0.0216895
LHX3	2.95613	0.0221114
BEST3	0.25713	0.0221539
HPD	0.145845	0.0221762
ZNF566	0.494264	0.0222204
C2CD4C	3.98436	0.0225587
TAGAP	0.4483	0.0225922
WDR64	0.399999	0.0226259
PITX1	0.187993	0.0226842
SCART1	0.472359	0.0227803
MAMDC2	2.09683	0.022796
SNORD49A	2.02528	0.0229576
SLC9B2	0.492949	0.0230211
NPY	3.00039	0.0230754
SMARCD2	0.428515	0.0230783
ZBED9	0.365322	0.0231069
TAFA5	0.492511	0.0233043
MID1	2.16072	0.0233043
TM4SF18	0.393297	0.0233485
CLDN8	0.119304	0.0234687
ADRA2B	0.463116	0.0236986
SNORD102	2.23984	0.0237682
LRRTM2	0.462783	0.0237682
NXPH3	2.10427	0.023892
NEUROD2	6.36595	0.0239262
ARL13A	0.130458	0.0239801
PPP1R42	0.470441	0.0240802
FAM71A	7.16642	0.0241231
IGSF10	0.330835	0.0241548
CCDC81	0.411493	0.0241608
TOB1	2.03764	0.024569
ACTC1	0.383973	0.0245729
NLRP5	6.2915	0.0246468
STYK1	0.472566	0.0247137
TRBV25-1	0.491992	0.0248716
U6	0.288965	0.0249522
OBI1	0.460986	0.0249727
NKX2-8	0.286459	0.0251239
OTX1	0.474118	0.0253816
ANO4	0.395447	0.0257206
GPR143	7.5125	0.0257471
PDZD4	0.441116	0.0259163
SNORD33	2.12166	0.0259529
HIST3H2BB	0.295312	0.0260546
TEX45	3.5016	0.026152
[truncated: 133 more rows]

## Sheet: GS 12 h vs 6 h
Gene name	FC	adj pValue
FAM155B	1.55312	0.00152602
HHEX	1.54709	0.00152602
MSL1	1.36591	0.000315782
SLU7	1.35759	0.0413772
RMND5A	1.3403	0.0185067
ELOA	1.32238	0.0292137
SNRK	1.27796	0.0108427
RAD21	1.24415	0.00152602
HDAC2	1.23491	0.00856963
INPP5F	1.23446	0.042345
USP25	1.20977	0.0429895
ZBTB26	0.7311	0.0108427
PAFAH2	0.692805	0.0332976
CDH23	0.66506	0.00323119
CACNG6	0.594882	0.0323003
C3orf14	0.527961	0.0429895
B3GALT1	0.507045	0.00762315

## Sheet: PD 6 h vs 0 h
Gene name	FC	adj pValue
GADD45A	9.86202	2.7629e-21
IL6	13.8342	5.15569e-14
CCL4	15.5639	4.06743e-13
TRIB3	6.76296	1.08183e-12
MAFF	8.90379	1.91988e-12
TNF	9.37836	2.7985e-12
NFIL3	9.87657	1.01332e-11
MT1A	39.6244	2.87144e-11
RND3	6.98477	6.24262e-11
TNFAIP3	10.3588	1.84025e-10
PRDM1	6.92869	3.23159e-10
CCL3L1	13.0726	7.85636e-10
SOWAHB	9.31598	7.85636e-10
ID1	0.168338	2.20297e-09
RNF19B	5.67279	2.81794e-09
TIPARP	6.01172	9.03304e-09
ADAMTS4	16.089	1.48635e-08
ACTRT3	11.0997	5.92908e-08
DUSP2	6.8626	8.19728e-08
SOCS3	9.40581	1.26786e-07
OTUD1	15.7349	1.34567e-07
GDNF	5.60525	1.34567e-07
GPR3	141.259	1.63682e-07
ARL5B	5.88257	3.30053e-07
PLAGL2	4.04141	5.16425e-07
MYC	6.54927	7.16211e-07
APOLD1	8.12148	1.05827e-06
ZFAND5	4.74324	1.18678e-06
EPHA2	6.18023	1.20547e-06
NFKBIA	4.54757	1.68066e-06
ID3	0.268602	3.32425e-06
SRXN1	5.47992	4.04101e-06
RCAN1	3.2649	4.05795e-06
CD83	4.1236	5.07591e-06
FOSL1	8.49794	5.87349e-06
DUSP5	6.04734	9.62361e-06
ADGRG5	0.294263	1.00508e-05
AREG	6.03159	1.05674e-05
SELE	26.9011	1.2222e-05
MSX2	23.8587	1.27979e-05
GSTO2	4.63252	1.59266e-05
NOCT	6.07546	1.65978e-05
IFRD1	4.19169	2.06449e-05
MAP3K8	4.93034	2.20376e-05
SNORA51	9.69959	2.81863e-05
NOD2	3.29194	3.23754e-05
YOD1	6.01166	3.66485e-05
MT2A	11.5582	3.69555e-05
TIFA	6.27473	4.58525e-05
TGM3	9.8762	4.68195e-05
FOSL2	6.25412	4.68195e-05
PFKFB3	3.67288	5.12863e-05
MTUS2	8.80341	5.47687e-05
ETV3	4.59585	6.52421e-05
IL1B	10.1456	7.18851e-05
IL1A	6.6522	7.18851e-05
ADM	4.75835	8.39537e-05
GIMAP7	0.289693	8.54371e-05
IER3	5.73728	8.54371e-05
CREBRF	5.52047	8.54371e-05
PPP1R15B	3.13522	8.54371e-05
B3GALT2	0.141031	9.06625e-05
CDKN1A	3.88864	9.4221e-05
TRA2B	3.46757	9.96278e-05
ZNF114	0.288063	9.98793e-05
USP27X	7.50331	0.000112191
IRF1	4.01368	0.000113275
SGK1	5.58079	0.000120182
SOWAHA	13.3716	0.000156515
PDE12	3.65769	0.000156515
ZAP70	0.313771	0.000156515
SPIB	0.240929	0.000161713
FAM53C	2.73317	0.000164765
SOCS1	3.68411	0.000174347
TP53INP2	3.2622	0.000174347
BMP2	4.87033	0.000197691
TMEM171	21.499	0.000199366
IER5	3.49281	0.000199806
AFF4	4.58421	0.000255231
F2RL1	2.86254	0.000255231
KLF10	4.69096	0.000274145
ssc-mir-221	19.9777	0.000311348
PITX3	54.715	0.00031703
PIM1	3.88698	0.000323264
TSC22D2	3.6176	0.000331567
ZNF280B	5.26547	0.000359349
SNORD110	10.8577	0.00037044
TACSTD2	2.90401	0.00037044
EDN1	6.08018	0.000373232
PMAIP1	5.04188	0.000540073
SLC4A10	18.5298	0.000567979
MBLAC1	0.313605	0.000632408
BHLHE40	3.78259	0.000636327
CLDN6	11.4145	0.000696357
PISD	2.5469	0.000708325
ICAM1	3.13243	0.00076359
TRAPPC4	0.392968	0.000795288
FCMR	0.323449	0.000795288
HIC2	7.25306	0.000822962
LRATD1	5.41515	0.000822962
KRT80	3.95281	0.00085484
REM2	5.09378	0.000889852
EREG	6.92811	0.000894814
KLF13	3.15093	0.000945802
ZC3H12C	4.28822	0.00104062
CYP1A1	14.1468	0.00108978
NNMT	59.6947	0.00121061
SOWAHD	0.199042	0.00122593
TVP23B	2.4683	0.00126593
LOC100627879	0.301213	0.00136335
TNFSF9	4.54717	0.00137114
PTGS2	4.38511	0.00154751
PDE4B	2.90477	0.00160834
LOC100156062	0.24367	0.00168563
GEN1	0.293577	0.00179985
NFKBIZ	4.54754	0.00184116
NFE2	0.231508	0.0019272
LOC100737977	2.97599	0.0019357
CSRNP1	5.56086	0.00216482
BAG3	2.77943	0.00241264
ETS2	2.29171	0.00253547
ELL2	4.18645	0.00258682
FEM1B	2.98207	0.002656
PCF11	3.26405	0.00272394
PLEKHG6	3.89381	0.00286773
ORC5	0.300705	0.00290521
NRROS	0.43028	0.00313486
BCL2L11	3.05587	0.00320019
ACKR3	2.63551	0.00330466
COA4	0.228788	0.00331254
TRIM56	4.74542	0.0034471
LOC100523789	0.328859	0.0034682
PLAT	4.42271	0.0034682
NKX3-1	3.01001	0.0034682
ABL2	3.6295	0.00347554
HBEGF	3.48752	0.00364399
NPPB	6.42347	0.00365049
BNIP5	6.70212	0.00372181
PNPO	0.451052	0.00372723
KCTD21	0.282517	0.00375485
TMEM170B	3.37856	0.00380481
NUFIP2	2.69834	0.00383139
RLIM	2.95004	0.00389629
ZNF526	0.33779	0.00391686
U2	18.7587	0.00400557
ARID5B	3.18797	0.00420112
SLAMF6	0.334693	0.00454748
NAMPT	5.39419	0.00464181
SNORA75	4.33786	0.00464181
RNF122	3.88274	0.00464181
MEX3C	4.70372	0.0048917
TBC1D10C	0.199985	0.00489276
MIDN	2.68438	0.00513711
CCNL1	4.29401	0.0053979
FAM167B	3.54405	0.00562834
ACOD1	9.70404	0.00564324
SRSF5	3.39445	0.00593038
CX3CR1	0.191291	0.00593377
ETFBKMT	0.306652	0.00595695
CD163L1	0.326218	0.00596401
SLC16A6	2.97465	0.00620889
KLF6	2.93542	0.00665909
SLA	2.86281	0.00677932
STC2	4.52201	0.00705862
HSPA5	2.37581	0.00728703
THOC6	4.30365	0.00734216
SNORD42	2.97543	0.0077689
FLNC	4.71976	0.00779313
BMP8A	5.13617	0.0079486
CSF3	7.83635	0.00805914
KLF9	3.53431	0.00816761
FJX1	4.43674	0.00844208
C2CD4B	7.52376	0.00912237
SPTY2D1	3.12225	0.00912237
SLC2A3	2.17704	0.00912237
PAPPA	6.84391	0.00912237
KDM6B	3.7334	0.00912237
DEPP1	3.64484	0.00912237
PLAUR	2.70151	0.00912237
MTPAP	2.37139	0.00912237
ZKSCAN7	0.352338	0.00936473
SDS	0.260219	0.00951884
ZC3H12A	4.234	0.00956436
PHETA1	0.361611	0.00959603
ZKSCAN4	0.282137	0.00985613
RDH10	4.3074	0.00987913
SPRY2	3.19271	0.00998664
ARRDC4	5.07838	0.0100748
ZSCAN16	0.363651	0.0101193
SDC4	3.3074	0.0104292
ARC	6.62907	0.0104292
SLC19A2	3.11643	0.0104292
SCIMP	0.371175	0.0104292
NAGK	0.407188	0.0107933
MT1E	11.4587	0.0108337
BACH1	3.33752	0.0108337
VGLL3	3.29197	0.0109494
FAM43B	10.4129	0.0111776
CCDC69	0.462706	0.0111776
COQ10B	4.07841	0.0111976
PNP	3.1473	0.0111976
RHOU	2.79734	0.0111976
RHOBTB1	0.410823	0.0111976
BTG3	3.73541	0.0113112
ELMSAN1	3.13607	0.0116545
FAM43A	4.21176	0.0116735
ZNF584	0.437609	0.0123488
PRKG2	5.70932	0.0123756
MASP2	2.93872	0.0127439
CCDC38	5.511	0.0128829
ERRFI1	4.75577	0.0129053
GFPT2	4.5176	0.0131304
S1PR4	0.315791	0.0131807
TRUB1	0.27799	0.0135823
ATF3	4.08146	0.0137138
CHRM4	4.22171	0.013942
PLEK	4.34191	0.0141032
LIF	4.32538	0.0141473
TRIP10	3.49228	0.0142272
DDX3X	5.0278	0.0142656
DIO3	9.93554	0.0143438
MMP9	0.32362	0.01688
TXNIP	4.54957	0.0184228
DOK1	0.39447	0.0184228
HSPA13	8.50734	0.0184832
IL12RB1	0.361821	0.0184832
FCRL1	0.317819	0.0186208
KIAA1671	2.74718	0.0186549
PCDH7	2.94075	0.0186549
LRRC4	4.09446	0.0188333
ARHGEF39	0.330721	0.0188333
IFFO2	2.30224	0.0190194
MLYCD	0.353581	0.0199727
FAM71A	16.0259	0.0201362
LOC102166602	3.67063	0.0202499
KLHL21	2.4611	0.0205305
PTPN1	3.25137	0.0211682
NPFF	0.190649	0.021278
BLOC1S5	0.429729	0.0221529
ZNF217	2.22428	0.0225749
SLC7A1	3.2246	0.0227517
FOXC1	5.8248	0.0229202
PRKRA	0.365409	0.0231123
FAM71E2	25.2992	0.0233633
TXNRD1	3.17768	0.0233633
NRIP3	2.94852	0.0237832
KCTD12	3.62286	0.0240226
TMEM42	0.270254	0.0245099
GADD45B	3.34052	0.0246963
SERPINE1	3.86464	0.0247768
PAQR8	0.516238	0.0249696
NMNAT1	0.468018	0.0249696
SESN2	2.60471	0.0250033
E2F6	2.39775	0.0250033
ENC1	3.83298	0.0251238
SLC5A3	2.5446	0.0255336
RHOB	2.81894	0.0259956
REL	2.5805	0.0263508
ZBTB24	2.25479	0.0268885
CA12	2.98341	0.0269583
KCTD7	0.298333	0.0271683
TOPORS	3.40874	0.027548
TRIM11	0.450186	0.027548
ZNF281	5.26283	0.0284281
LTB4R2	0.241349	0.0289506
TREML2	0.374244	0.0294895
PARD6B	3.57519	0.0295468
SIRT4	0.314834	0.0299423
PCDH9	3.82912	0.0302224
RMND5B	0.459004	0.0310022
NUS1	2.43712	0.0310329
EZH1	0.488703	0.0310329
ETF1	2.31538	0.0312757
ZBTB10	2.73239	0.0326208
ODC1	2.13604	0.0329696
SLC25A25	3.13629	0.033081
SGPP2	2.65878	0.0339745
HTR1B	2.99242	0.0351009
SLC38A2	2.60539	0.0351009
UGCG	4.31701	0.0351681
CCDC28A	0.423165	0.0351681
THBS1	5.78208	0.0351755
CREB5	4.53441	0.0351755
ARG1	3.60672	0.0365864
PRDM2	2.31968	0.0365924
TGIF1	2.24365	0.0365924
ZSWIM3	0.270365	0.0368351
CREM	1.97214	0.0369436
SETBP1	2.88522	0.0381507
ITPKC	2.58307	0.0381507
FAM193B	0.410686	0.0381507
CT83	6.02082	0.0382111
GPR85	0.267803	0.0384699
B3GNT2	2.98727	0.0385202
MYOCD	3.97913	0.0385347
PLXNA4	2.48152	0.0385347
BORCS6	0.365981	0.0385347
MOSPD1	2.5731	0.0389046
C11orf42	3.7581	0.0395288
MOGS	0.434368	0.0405163
COMMD3	0.484764	0.0406008
ZNF613	0.475967	0.0406008
EPHB6	0.299594	0.0406263
CRIP3	0.138842	0.0406263
CISH	3.30768	0.0416589
SMARCA5	2.86106	0.0416589
ITPRIP	2.20938	0.0416589
RBM5	0.517321	0.0416589
PHACTR1	2.23442	0.0421692
PI15	4.70917	0.0428073
SHLD2	0.475684	0.043271
TNS1	2.16302	0.0435224
LRP6	2.07285	0.043534
BIRC3	3.95934	0.043559
AVIL	3.01325	0.0436499
RHEX	0.441865	0.0437456
PTGER4	2.23354	0.044068
ZBED2	0.259044	0.0440699
PTP4A1	2.49057	0.0449632
PLAU	2.71513	0.0452562
ELK4	3.1136	0.0455893
ZNF514	0.381602	0.0455893
LACTB	2.33529	0.0456128
KHDRBS3	2.32526	0.0463758
MAPK6	3.83894	0.0471855
TLNRD1	1.9551	0.0482974
SNORA71	6.24204	0.0485059
TUBB6	3.18696	0.0485059
TRIM36	2.41276	0.0494837
SSH1	2.74192	0.0498193

## Sheet: PD 12 h vs 0 h
Gene name partiellement réannot à la main	FC	adj pValue
TRIB3	13.7278	4.40292e-25
IL6	23.6271	2.1585e-21
MT1A	99.0147	2.52914e-18
GADD45A	7.96785	1.01108e-17
RNF19B	8.9257	3.05477e-15
PPIF	7.9008	3.05477e-15
ADGRG5	0.144686	2.27287e-13
FAM167B	12.6169	1.35736e-12
ADM	11.5209	1.72288e-12
MT2A	38.3483	4.15169e-12
TGM3	30.9305	4.98315e-12
SRXN1	9.90706	8.87333e-12
MAFF	7.69902	4.7008e-11
RND3	6.83453	7.22666e-11
PISD	4.56226	8.86124e-11
GDNF	7.27023	2.07542e-10
ICAM1	6.2042	2.42382e-10
IRF1	7.45836	3.07989e-10
B3GALT2	0.0529338	3.30302e-10
CCL4	10.6793	4.76992e-10
TMEM37	0.130293	1.07039e-09
RIPPLY3	0.136602	1.67566e-09
DDX17	0.225244	2.55195e-09
GPR137C	0.0995301	2.57137e-09
SLC5A3	6.28672	2.6059e-09
LOC100625711	0.141476	2.61486e-09
RBP4	6.9512	2.61486e-09
CA12	8.61403	3.07509e-09
CD1D	0.208748	3.66805e-09
ADAMTS4	16.8355	3.66805e-09
TNF	6.77632	3.66805e-09
STC2	13.1425	5.15374e-09
FOSL1	12.8868	5.15374e-09
TNFAIP3	8.4766	5.15374e-09
NOLC1	5.92191	5.15374e-09
CD83	5.36286	5.15374e-09
AREG	8.78904	6.56175e-09
TACSTD2	4.51788	7.73424e-09
RHOBTB1	0.206333	9.33621e-09
SLC7A1	8.80967	1.49924e-08
PLEKHG6	8.28357	1.75754e-08
LRRC17	0.0640967	1.805e-08
SLC35A5	0.199381	1.8066e-08
ZNHIT3	6.11904	2.27316e-08
GFPT2	13.8642	2.45929e-08
GNAT1	10.1989	2.68338e-08
DDX39A	4.39196	3.25614e-08
SLC25A27	0.195063	3.9061e-08
CHST9	0.201068	3.94421e-08
C1orf131	4.32586	4.63751e-08
RCAN1	3.72233	4.63751e-08
DKC1	6.39637	5.09162e-08
SNORA51	14.67	6.11647e-08
PTX3	10.8442	6.11647e-08
TXNRD1	7.81391	8.48965e-08
LOC100156074	0.12354	8.89022e-08
AHRR	13.2467	9.60518e-08
CASP1	0.161549	1.10329e-07
BMP2	7.53537	1.1183e-07
ACTRT3	10.0471	1.1259e-07
KCTD21	0.112544	1.13904e-07
P2RX7	0.0918186	1.28093e-07
CYP1A1	38.0313	1.97675e-07
PRDM1	5.04866	2.17514e-07
IL4R	6.9914	2.40473e-07
ZAP70	0.234505	2.40473e-07
PDXK	7.93354	2.66731e-07
SOWAHA	23.8922	2.68915e-07
URB2	9.08411	2.90353e-07
DUSP2	6.08984	2.90353e-07
DUSP19	0.128768	2.90353e-07
PFKFB3	4.51548	2.96196e-07
TOMM20	3.28015	2.96196e-07
E2F6	4.50243	3.02239e-07
PPP1R15B	3.87315	3.06434e-07
NPM3	7.31228	3.08011e-07
IFRD1	4.9364	3.08011e-07
CSF3	23.9101	3.32421e-07
LOC100627879	0.188036	3.32822e-07
CCL3L1	8.63849	3.32822e-07
LRRC25	0.171123	3.33016e-07
ABL2	6.44223	3.40812e-07
NOD2	3.83666	3.61338e-07
MYC	6.34829	4.0394e-07
MOB3C	3.65998	4.76202e-07
RDH10	9.56624	5.51456e-07
ZNF114	0.224881	5.63253e-07
NFIL3	5.64076	5.64627e-07
PAPPA	18.5061	5.91394e-07
ZNF514	0.169754	6.19927e-07
SYS1	4.9683	7.75391e-07
SLC38A9	0.193037	7.86251e-07
ETV3	5.60554	8.36982e-07
NOP2	5.3382	8.79425e-07
MSC	6.31298	8.79425e-07
POLR3D	4.3355	8.79425e-07
EIF4A1	3.87986	8.79425e-07
PPRC1	4.96501	9.14822e-07
CD226	0.167533	9.14822e-07
CHAC1	16.1705	9.57812e-07
TVP23B	3.26354	9.94746e-07
HAL	5.86393	1.04821e-06
SESN2	4.83297	1.04821e-06
FAM53C	3.25709	1.04821e-06
FOSL2	7.55776	1.05042e-06
SRM	6.84262	1.05615e-06
ACOD1	26.4466	1.0648e-06
TMEM273	0.210968	1.08277e-06
TIMP1	6.38424	1.10836e-06
S100PBP	0.284178	1.10836e-06
DNAJB9	4.31419	1.17074e-06
ZC3H12C	6.46711	1.24021e-06
MTUS2	10.9763	1.38438e-06
PIM1	5.09677	1.38438e-06
MT1E	37.7889	1.41485e-06
RNF223	7.72834	1.43729e-06
ZFAND5	4.41299	1.45066e-06
SOWAHB	5.92683	1.49559e-06
TGM1	6.32322	1.52269e-06
PCMTD2	0.312259	1.63118e-06
GALNT15	6.70941	1.66606e-06
DIO3	32.3958	1.76964e-06
GANC	0.160897	1.80633e-06
MAGOHB	3.55111	1.81886e-06
CEMIP	6.81394	1.91087e-06
FCRL5	0.197352	2.11824e-06
KCNJ14	8.01534	2.11824e-06
EZH1	0.306498	2.15395e-06
PRKRA	0.198756	2.26238e-06
RHEX	0.244201	2.29013e-06
LY9	0.259189	2.38349e-06
PRRT1	0.112057	2.49236e-06
LRRC4	8.76751	2.53767e-06
KTI12	3.8534	2.58713e-06
GPX3	4.687	2.72657e-06
HDDC3	0.213991	2.75133e-06
TMEM171	32.8659	2.80819e-06
ZNF713	0.187812	2.81013e-06
PLAT	7.2971	2.92375e-06
TRABD2B	5.12394	3.2939e-06
KIAA0895L	0.14355	3.29929e-06
CDKN1A	4.4021	3.3262e-06
TAF5L	3.18784	3.63679e-06
SELE	26.5959	3.78663e-06
PLAGL2	3.50847	3.81061e-06
NOCT	6.13862	4.09938e-06
ATF4	3.97447	4.36995e-06
GSTO2	4.65858	4.80937e-06
RCCD1	0.231293	4.94388e-06
TSR1	4.19316	5.05422e-06
CCDC174	2.93457	5.12065e-06
NFKBIA	4.03033	5.12632e-06
RAB30	0.265217	5.20762e-06
SELENOS	3.77488	5.48115e-06
GNL3	5.96058	5.5051e-06
ZNF2	0.215275	5.59972e-06
TNIP1	6.01638	5.90015e-06
SLC6A2	0.223558	6.7018e-06
C11orf91	5.86904	6.94731e-06
SLC4A10	29.4414	7.15192e-06
ETS2	2.85103	7.27746e-06
FJX1	7.82554	7.28047e-06
FTSJ3	3.36517	7.28047e-06
PTER	0.166331	7.28047e-06
CXCL10	17.3758	7.48933e-06
DKK1	10.8343	7.91709e-06
ANXA8	7.82014	8.86686e-06
NOB1	5.95224	9.18619e-06
SMCO3	0.0833025	9.30153e-06
LOC100737977	3.82152	9.63237e-06
SLC3A2	4.93775	9.88989e-06
SHLD2	0.295351	9.88989e-06
GEN1	0.205992	1.02713e-05
CX3CR1	0.0969546	1.03539e-05
NRIP3	5.02864	1.04661e-05
ELOC	3.29543	1.06427e-05
MSH3	0.266506	1.06427e-05
SLC41A1	4.69735	1.07061e-05
NPPB	10.6561	1.07529e-05
MRM3	4.62338	1.10529e-05
NUDT13	0.267986	1.11893e-05
MTPAP	3.24635	1.13789e-05
SDS	0.156153	1.14335e-05
ZNF461	0.232793	1.14351e-05
THOC6	7.04956	1.15687e-05
ZFAND2A	4.00716	1.18923e-05
NFE2	0.137231	1.18923e-05
CAMK4	0.255105	1.19825e-05
AGO2	5.01143	1.30007e-05
ZNF613	0.307294	1.34923e-05
GFOD1	3.46063	1.35979e-05
HPGD	0.243261	1.35979e-05
BANK1	0.213069	1.35979e-05
SLAMF6	0.240595	1.3641e-05
ALOX15B	6.7403	1.40194e-05
HSPA5	3.14813	1.40553e-05
MRTO4	4.89137	1.65203e-05
SGPP2	4.43574	1.67164e-05
SNORD42	4.2193	1.71469e-05
IL1R1	9.89416	1.84767e-05
ARRDC4	8.95869	1.84767e-05
CLDN11	0.272717	1.84767e-05
SPIDR	3.37526	1.88754e-05
ARL5B	4.33694	1.95032e-05
AURKB	0.317547	1.98382e-05
BEND3	4.46643	2.16675e-05
NPL	0.25373	2.48455e-05
ZNF84	0.300643	2.48923e-05
GPR3	56.2833	2.5192e-05
SOCS3	5.95455	2.59903e-05
FCMR	0.273668	2.63089e-05
SULT2A1	1.92721e-06	2.75217e-05
FCRL1	0.17504	2.88244e-05
RHOU	3.96594	2.90591e-05
AFF4	4.92979	2.98756e-05
ZNF630	0.189544	3.01751e-05
CYCS	3.50975	3.06323e-05
RAD51C	0.213518	3.06323e-05
ETF1	3.43872	3.19769e-05
LOC100523789	0.252634	3.20588e-05
MEIS1	0.316619	3.27231e-05
CECR2	3.19133	3.41794e-05
PAFAH2	0.342235	3.41794e-05
GALR1	0.0844808	3.4188e-05
MIEF1	3.41183	3.4909e-05
IL1R2	5.699	3.50942e-05
MOSPD1	4.12879	3.61024e-05
LOC110261321	0.273411	3.64074e-05
MSX2	18.0873	3.64074e-05
TMEM260	0.32011	3.64074e-05
NOVA1	0.199223	3.74582e-05
KCTD7	0.164482	3.74582e-05
SLA	3.77371	3.75769e-05
PITX3	65.6813	3.75769e-05
ATG16L1	4.49783	3.75769e-05
OSER1	3.97435	3.75769e-05
PTGIR	4.84506	3.86207e-05
ZNF251	0.327485	3.86315e-05
NAMPT	7.85828	4.12117e-05
DZIP3	0.174352	4.14127e-05
REM2	5.9971	4.18759e-05
ADRA2A	7.40952	4.1996e-05
HK2	3.7095	4.1996e-05
U2	33.9361	4.36555e-05
ID3	0.324874	4.37836e-05
EFCAB11	0.281369	4.53996e-05
GRAMD2B	6.71366	4.73588e-05
ITGA4	0.257818	4.77828e-05
DBR1	2.93053	4.78857e-05
SOD2	5.2276	4.79232e-05
NUAK1	3.02638	4.81789e-05
FAM117A	0.211865	4.95482e-05
HS6ST1	3.45247	5.01308e-05
YBX3	3.33355	5.01308e-05
ARMCX6	0.116808	5.02895e-05
DDX28	4.45391	5.1163e-05
NRROS	0.368824	5.16109e-05
ZNF239	0.365106	5.2163e-05
FEM1B	3.53809	5.464e-05
ABTB2	5.32384	5.50787e-05
GTPBP4	4.779	5.59591e-05
ZPR1	3.97658	5.59591e-05
ENC1	6.51923	5.61514e-05
TIPARP	3.62119	5.9543e-05
SQSTM1	3.10765	6.05271e-05
OPHN1	0.326617	6.25699e-05
GJB3	9.31338	6.30045e-05
ACADL	0.329882	6.38489e-05
EFCC1	0.162815	6.53699e-05
ITPRIP	3.20124	6.79229e-05
CD96	0.296339	6.85085e-05
LTB4R2	0.128978	6.85417e-05
MYRIP	0.312193	6.92133e-05
LOC100620498	4.0967	6.98506e-05
ZNF280B	5.47465	7.1119e-05
CD3D	0.344623	7.18658e-05
STARD3NL	0.310965	7.31647e-05
SIRPB2	0.116273	7.31647e-05
CREBRF	5.06041	7.47228e-05
SPIB	0.245973	7.50786e-05
ARG1	6.27882	7.60694e-05
RELL1	3.68492	7.60694e-05
IFFO2	3.05394	7.60694e-05
NEURL3	14.9788	7.87775e-05
LPL	5.78505	7.87775e-05
PNO1	3.28843	8.03227e-05
ISG15	7.66288	8.05951e-05
LOC100156062	0.20828	8.2182e-05
PI15	9.56619	8.2182e-05
DDX20	2.96926	8.36986e-05
ORC5	0.252461	8.44844e-05
SNORA62	5.92114	8.48543e-05
LDB2	0.355799	8.48543e-05
MILR1	0.205775	8.48543e-05
TG	9.0167	8.50477e-05
EREG	7.80269	8.50477e-05
PTPRO	0.25003	8.52453e-05
IL27	9.63787	8.55443e-05
LIF	6.64744	8.55443e-05
RPP40	3.06991	8.58879e-05
RBM3	5.04515	8.59239e-05
HBEGF	4.23222	8.65168e-05
CD244	0.230247	8.66533e-05
ITPKC	3.87763	8.7214e-05
PNP	4.26429	8.94178e-05
ODC1	2.89525	9.06321e-05
FAM20A	5.59839	9.0703e-05
BTG3	5.29519	9.07858e-05
ZSCAN16	0.271512	9.43988e-05
CHRM4	6.33761	9.48777e-05
SNRPA1	2.8393	9.48777e-05
NETO2	7.83254	9.71756e-05
PRPF38A	2.57357	9.75089e-05
TUBD1	0.283639	0.000100057
BRIX1	3.08655	0.000101282
LRRC3B	0.222377	0.000101607
IL1B	8.4613	0.000104378
MARCH3	5.54366	0.000104795
AMIGO1	0.271119	0.000104795
NOP56	3.69955	0.000105179
STYK1	0.143019	0.000108119
PPIP5K1	0.321733	0.000112444
CBX2	4.74807	0.000117001
ST7L	0.305431	0.000117796
OXSM	0.328879	0.000118323
SLC25A40	0.271282	0.000120525
SLC9A9	0.265196	0.000123591
CT83	12.278	0.000124553
CCDC69	0.381573	0.000124553
CBR4	0.331511	0.000125405
ZBTB24	2.99357	0.000125586
TP53INP2	3.09287	0.000126022
RAC2	0.336755	0.000126022
RND1	9.43072	0.000126627
SGK1	5.00401	0.000126627
ZNF782	0.192861	0.000128319
C20orf194	0.382196	0.000128442
TMEM42	0.174517	0.000136059
DDX21	7.27037	0.000138874
GADD45B	4.95294	0.000138874
SIRT4	0.19366	0.000139862
STAP1	0.271469	0.000143913
PPFIA4	0.265247	0.000145931
CD163L1	0.258535	0.000146165
RRP12	3.47239	0.00014791
PTBP1	3.26887	0.00014791
ADIPOR2	2.74691	0.000150769
SLC2A12	0.231175	0.000152234
RIOK1	3.67569	0.000153151
TAF1D	4.35826	0.000154844
DLK2	4.25816	0.000156157
GARS	2.68295	0.000156252
TLCD2	2.57375	0.00015656
SNORD110	10.462	0.000164556
APOLD1	5.00654	0.000164556
TWNK	3.81579	0.000164556
KAZN	3.69184	0.000164556
SALL2	0.264172	0.000164556
YRDC	3.27496	0.000166401
ZNF692	0.260274	0.00016685
WHAMM	3.11729	0.000169324
FAM43A	5.81805	0.000170268
PSMD7	3.17279	0.000170268
HSPA9	2.89696	0.000170268
SPRTN	2.86591	0.000170268
EDN1	5.78841	0.00017727
IL1RAP	6.16479	0.000178462
ZNF385B	0.238514	0.000184268
GIMAP7	0.32736	0.000184764
DBNDD2	2.85115	0.000184764
HNRNPA1	2.41567	0.00018817
MAP7D3	0.243249	0.000190712
SENP8	0.311012	0.000192282
PES1	2.76894	0.000195583
C5AR1	0.29801	0.000195583
FCRL3	0.289123	0.000196753
TLNRD1	2.5677	0.000202277
EHD3	7.37357	0.000207039
GAB3	0.351162	0.000207493
PDE12	3.30522	0.000210895
TRA2B	3.0588	0.000216568
YPEL4	5.88922	0.000218611
SERPINI1	0.281498	0.000222892
TMEM156	0.233481	0.000222892
PYCARD	0.131863	0.000223662
CBX1	0.364614	0.000223668
ZC4H2	0.364106	0.000227193
MAP3K8	3.81537	0.000229797
MPPED2	0.285809	0.000237083
PRPF19	3.42625	0.00023739
TIFA	4.86562	0.000238222
BZW2	3.76114	0.000242687
BTK	0.290861	0.000242687
TRIM56	5.40516	0.000247947
TGM5	4.02665	0.000249045
TIMM8A	5.35499	0.000249361
YKT6	2.91774	0.000249361
FAM122B	0.369652	0.000249361
ADRA1A	0.19702	0.000249361
ADCYAP1R1	3.81983	0.000256785
NFKB2	3.32798	0.000256978
PRSS27	7.68294	0.000260541
RSL1D1	3.7099	0.000260763
LOC110258345	0.143906	0.000262468
ATP6AP1L	0.24182	0.000262468
INTS4	0.376809	0.000262781
PANX1	3.0186	0.000262781
RASSF1	2.71656	0.000262837
SERPINE1	5.62282	0.000264405
TRIP10	4.56	0.000270743
SMYD4	0.309672	0.000271275
DUSP5	4.24229	0.000271936
NCL	4.21649	0.000278663
TRIQK	0.200398	0.000281108
APOBEC1	5.93889	0.000287311
SCFD2	0.27595	0.000287311
MRPL34	0.304544	0.000294035
CEP250	0.29176	0.00029494
EMG1	3.51617	0.000299544
PDE7B	0.269571	0.000299544
LIN7A	4.74178	0.000300556
SCIMP	0.312045	0.000306709
DHX34	0.239417	0.000306709
EPHA2	3.87831	0.000308896
IP6K2	3.57518	0.000308896
PMAIP1	4.6948	0.000313115
NME6	0.352366	0.0003161
MPHOSPH10	4.0657	0.000317978
SNORD36	5.89804	0.000317985
PAK1IP1	4.55786	0.000324913
NPTX2	9.98766	0.000326421
GPR39	8.16582	0.00032817
GPATCH4	5.20398	0.000334943
RELB	3.87075	0.000337573
PPAN	4.98837	0.000343734
ABHD13	2.96698	0.000348082
HNRNPAB	3.53189	0.000350156
SLC6A14	11.3769	0.00035188
ZC3H12A	5.23974	0.000352887
TNFRSF11A	0.199062	0.000355389
RHEBL1	3.56996	0.000369527
LOC106505000	0.250775	0.000370164
LRRC59	5.37235	0.000372371
BCL3	4.51806	0.000372371
PRIMPOL	0.24143	0.000372371
NKX3-1	3.21813	0.000381562
RASGRP2	0.295264	0.000381562
SCNN1A	2.89489	0.000382279
PDCD11	2.72685	0.00039658
NIBAN2	3.42986	0.000400957
GATA5	0.0680966	0.000400957
CCR4	0.211426	0.000401201
FGD2	0.196634	0.000401226
SMCR8	3.7309	0.000407117
PEG10	4.43771	0.00040791
ZC3H12D	0.296791	0.00040791
CEP57L1	0.204867	0.00040791
TBC1D20	2.31284	0.000408037
STX3	4.05735	0.000409421
AFMID	0.324597	0.000409421
UTP4	4.06992	0.000410633
CLP1	3.16433	0.000410633
EIF1	2.63401	0.000410633
FLRT2	0.308579	0.000410633
HCRTR1	13.3601	0.000417172
NRDC	0.382993	0.000424172
BDH1	0.235907	0.000424172
TRIB2	3.23907	0.000427307
PROM1	0.296467	0.000432908
GAB2	3.02874	0.000439445
RBM8A	2.68963	0.000448982
CLDN6	10.0742	0.000453439
SAMD3	0.239552	0.000454903
FAM43B	14.613	0.00046018
ZNF182	0.311283	0.00046018
DDX18	4.40166	0.000463628
COA4	0.212095	0.000463628
RNF122	4.23707	0.000470931
BHLHE40	3.48732	0.000472096
KLF8	0.214396	0.000475082
ZDBF2	0.21187	0.000476658
SHROOM1	7.2231	0.000477955
TLL1	0.306327	0.00048219
SOCS1	3.1501	0.000488992
PSMC1	2.68254	0.000494735
ANKRD1	7.30897	0.000496443
DDX27	2.61491	0.000496443
VSIG10	0.375662	0.000496443
KATNAL2	0.185081	0.000496443
P2RY12	0.184339	0.000496443
ATMIN	2.61091	0.00050499
DBP	0.0683832	0.00050499
SERTM1	7.57523	0.000510632
PLXNA1	3.15813	0.000512286
PHACTR1	2.85103	0.000512287
AEN	4.10741	0.000536522
P2RY2	4.08898	0.000536522
MINDY1	0.323559	0.000536522
LOC100518417	0.243043	0.000543085
F3	3.38165	0.000545701
TGIF1	2.79851	0.000545701
NRDE2	2.60836	0.000553129
LNX1	5.71683	0.000555621
STN1	0.31185	0.000555643
C1QBP	2.8172	0.00056226
THNSL1	0.271642	0.000563069
RWDD3	0.334337	0.000563828
CLUH	3.42386	0.000563841
SNRPB	3.06941	0.00056801
PTPN1	4.09975	0.000568798
FAM217B	0.243347	0.000571675
ARL13B	0.300281	0.000573751
NT5DC3	3.06303	0.000574223
IER5	2.98679	0.000574223
ADAP2	0.298047	0.000574223
CYP4F3	0.255055	0.000586255
DNTTIP2	3.46872	0.000596575
GAR1	2.69048	0.00059997
CDK15	0.205772	0.00059997
DHX38	3.19168	0.000601544
NIP7	4.45883	0.000603038
EXD1	0.247421	0.000603038
TRUB1	0.214043	0.000603038
CSKMT	3.40676	0.000620374
EBNA1BP2	3.06103	0.000628949
BAG3	2.7598	0.000640776
SDC4	3.78474	0.000641775
FUS	2.59795	0.000642495
EIF3B	3.22012	0.000647712
TBC1D32	0.325081	0.000647712
ARIH2	2.5858	0.000649453
EDN3	0.335255	0.00065082
ZNF385D	7.66773	0.00065082
GDE1	2.31199	0.000657102
CFLAR	4.34083	0.000660885
EIF4A3	2.42435	0.000660885
BAG5	2.60773	0.000672596
EIF1B	3.00725	0.000684111
NUS1	2.99231	0.000685097
LACTB2	0.31733	0.000694632
CD40	3.03205	0.000695046
OTUD1	6.19955	0.000703033
LIN52	4.14207	0.000714794
APOBEC3B	0.325298	0.000714794
RAB3A	0.229268	0.000714794
BUD23	2.50724	0.000720327
LOC100523668	3.46546	0.000724478
CDON	0.30273	0.000724484
ETFBKMT	0.280529	0.000727239
SLC40A1	0.164878	0.000727262
FANCC	0.35004	0.000731181
YOD1	4.14432	0.000731387
SETDB2	0.332949	0.000731387
LOC100521785	0.120732	0.000733631
SNORD96	6.28431	0.000733631
KIAA1549L	0.273723	0.000733631
GPRASP2	0.339942	0.000737496
PSMD3	2.60361	0.000748038
NOX4	0.40451	0.000751538
LTV1	2.96469	0.000759095
LOC100739480	0.373938	0.000761394
TMEM39B	0.289771	0.000803586
HSPA1L	0.132924	0.000821259
PLEK	5.2187	0.000823462
SHC1	2.34291	0.000823462
USP2	5.21102	0.000823752
EPHA3	0.310006	0.000823752
DCAF17	0.274241	0.000824639
NAF1	3.39653	0.000841047
RLIM	2.98196	0.000847244
CLMP	6.66106	0.000850977
SPICE1	0.291071	0.000854733
ARHGEF4	2.64854	0.00085611
MFHAS1	2.78822	0.000859698
C9orf64	0.396896	0.000879315
DFFA	0.374016	0.000882798
RRS1	4.06763	0.000886719
PRR5L	0.260931	0.000890916
ALS2CL	0.326118	0.000900434
ATAT1	0.228352	0.000903646
ARHGEF39	0.275067	0.000913501
VPS45	0.292789	0.000915793
CERKL	0.284749	0.000921432
MASP2	3.29774	0.000923131
TGIF2	3.05837	0.00093
ZNF260	0.268788	0.000937649
HHIP	0.369972	0.00095857
NNMT	45.3875	0.000967388
CLEC12A	0.2872	0.000971677
LGI1	0.0631128	0.000975255
ZNF683	0.101575	0.000999965
LMNB1	3.34915	0.00100312
IMP3	2.39333	0.00100312
ACKR3	2.59471	0.00100323
SLC20A1	3.48219	0.00100555
HEATR6	2.56361	0.00100555
MBLAC1	0.354976	0.00101124
VAMP1	3.27888	0.00101399
KLF13	2.84812	0.00101587
NFKBIB	4.89658	0.00101643
JPH4	0.218119	0.00102517
CCDC38	6.54356	0.00102598
SNORA75	4.41792	0.00103025
NUFIP2	2.68275	0.00103025
CCL28	0.281415	0.00103481
NUGGC	0.23507	0.00103481
DDX47	3.23431	0.00103857
STAT5A	3.98449	0.00103879
NOL6	3.60703	0.00104177
FXN	3.44953	0.00104177
KLHL21	2.80383	0.00104621
SYNE2	0.414549	0.00104621
CHMP4B	2.67054	0.00105034
KRT80	3.46522	0.00105193
PTPN6	0.332325	0.00106987
BCL2L11	2.97058	0.00109187
KLHL4	0.0762315	0.00110037
ISG20L2	2.47861	0.00110426
LOC110259338	0.252789	0.00112216
KLF9	3.73858	0.00112216
GPR174	0.152485	0.00113636
CTPS1	4.56314	0.00113641
TSHR	0.19953	0.00115066
LCK	0.409212	0.00115356
AFF2	3.84858	0.00118013
GAREM2	5.56579	0.00118054
REXO4	3.7225	0.00118733
MYBBP1A	3.27045	0.00118733
USP13	0.342186	0.00118733
CCT5	2.48275	0.00119977
TMEM170B	3.31798	0.00120408
OSGIN1	8.00535	0.0012162
PA2G4	2.34285	0.00121813
CEBPD	4.73104	0.00123111
NEMP1	0.323548	0.0012577
BCL10	2.14264	0.00125796
LOC110255247	0.149209	0.00128118
SFPQ	2.45413	0.00129017
LOC100738909	0.131481	0.00131192
SLC16A6	3.01838	0.00131192
APMAP	2.16189	0.00131443
TOE1	2.65887	0.0013193
HSPA6	0.156411	0.00132014
PLB1	3.30277	0.00132784
CNR2	0.16313	0.00133649
TUBB6	4.20561	0.00133828
CCDC59	3.38105	0.00133828
RCL1	2.38232	0.00133828
RALYL	0.231489	0.00133828
SNORD27	5.77096	0.00133881
POLR1C	3.80221	0.00133881
CEBPZ	3.4916	0.00133881
KMT5A	2.84237	0.00133881
SMUG1	0.393181	0.00133881
UCK2	4.89374	0.00134475
GINS3	2.52846	0.00135598
SNORD49B	4.03576	0.00137604
LOC102166602	4.31529	0.00137718
TCTN2	0.358164	0.00137718
RERG	0.287788	0.00137718
CYP8B1	6.02191	0.00139431
TBCK	0.327154	0.00140225
USP27X	5.0882	0.00141882
ZSCAN2	0.227469	0.00141882
RPA2	0.348501	0.00143403
PCDH9	4.77032	0.00144125
TAF8	2.55015	0.00144125
TRMT10C	0.146951	0.00144491
TOPAZ1	0.320591	0.00144491
NAGK	0.388275	0.00144609
CD1E	0.223491	0.00144609
TFCP2	0.361632	0.00148369
TSC22D2	2.93576	0.00148455
NOP9	3.12831	0.00149337
ARPC1A	2.38213	0.00149881
P2RY13	0.210706	0.00150396
PTP4A2	2.35687	0.00151359
LOC641352	0.345144	0.00153305
COL11A1	0.177934	0.00154615
NFKBIE	4.15459	0.00154632
APOM	0.26524	0.00154632
F11	0.241978	0.00154638
KCNK1	3.93643	0.00157221
MRPL15	2.34889	0.00159862
ADAMTS6	0.307276	0.00159862
KANK4	0.178824	0.00159971
ARHGEF9	0.357996	0.00164759
RBM17	2.12083	0.00164759
GCNT1	0.302483	0.00164759
PDCD1	0.194843	0.00164759
KLHL31	0.0429433	0.00164759
RUNX1	2.62844	0.00166665
SBNO2	3.6583	0.00168221
HTR2C	0.069994	0.001683
SNX8	3.0411	0.00168981
SNORA71	9.21804	0.00169732
NDUFAF6	3.65156	0.00169732
BACH1	3.50311	0.00169732
CENPH	0.295523	0.00169732
YARS	3.74333	0.00172925
CAMK2B	13.4597	0.0017376
XKRX	0.263908	0.0017376
THUMPD1	3.15512	0.00173836
RETN	5.7519	0.00176108
GPR35	0.347526	0.0017914
WDR77	2.26401	0.00181186
TOX4	2.29777	0.00181736
GDF10	3.47949	0.00181977
ACOT11	0.353297	0.00187671
SGMS2	4.21856	0.00190132
STX2	0.415801	0.00191834
SLC16A1	4.32233	0.00192
LMO4	2.54419	0.00192
POLR3A	2.73696	0.00192065
KCTD16	4.92546	0.00193175
NOL9	3.40831	0.00193175
EIF6	3.1237	0.00193175
CCDC28B	0.21311	0.00193175
UNC5A	5.15732	0.00193872
HNRNPL	2.14572	0.00194074
SNORD102	3.3022	0.00194816
KIAA1191	2.13744	0.00194816
FAM169A	5.48197	0.00196355
PRKCA	3.65752	0.00196355
ALYREF	3.72257	0.00199136
NUDT15	0.387458	0.00199136
LOC102161418	2.83618	0.00200126
CRISPLD2	2.87924	0.00200126
FBXO25	0.323087	0.00200126
PARP1	0.385959	0.00202332
IFNA8	0.201544	0.00203112
TWISTNB	3.01258	0.00204276
HDAC9	0.21083	0.00205009
LOC100127131	4.36187	0.00205294
ESRRG	6.02405	0.00205294
DHRS9	0.301835	0.00205294
REL	2.87285	0.00206452
NIPAL1	5.72881	0.00208989
PEX11A	0.359231	0.00210528
SNORD12	3.72958	0.00210784
SNIP1	2.30714	0.00210784
ELOA	2.10997	0.00213154
OXTR	6.53895	0.00213277
TFAM	3.04898	0.00214228
TSHZ3	2.99875	0.00215267
WDR74	3.63189	0.00215677
SARM1	0.232901	0.00215677
GIMAP4	0.308573	0.00218002
DEPP1	3.63925	0.00221714
ELL2	3.67109	0.00224463
AOX1	0.395926	0.00224463
CA8	0.330572	0.00224463
RAD9B	0.196454	0.0022609
KIAA0586	0.337666	0.00227986
CLHC1	0.286828	0.00228317
SMAD2	0.378848	0.002291
LRP6	2.34827	0.00230768
RBM19	2.39513	0.00230872
MAP4K4	3.0745	0.00232743
GSDMA	6.14996	0.00233586
MYO7A	0.269441	0.00235309
USP53	5.51407	0.00237423
ANKRD16	0.285651	0.00239259
CCM2L	0.185187	0.00239768
FKBP5	3.19981	0.00240637
ATP1A1	2.86296	0.00240637
ELL	2.64595	0.00240637
PIP4K2A	0.44507	0.00240781
CNKSR3	5.62219	0.00241199
C15orf41	0.334869	0.00246579
BCL7B	7.10474	0.00247067
IL26	0.0733324	0.00248065
UTP15	3.77897	0.00249707
CDC42EP2	5.04519	0.00250396
PDGFRA	2.24768	0.0025044
SRGAP3	0.247442	0.00250456
C2orf66	0.11878	0.00250523
THAP6	0.387899	0.00252093
POLD3	2.31663	0.00253835
LOC110261337	0.341253	0.00255614
TRAF3	2.5943	0.00256913
OSMR	5.75197	0.00259223
ABHD5	3.56623	0.00259614
ZCCHC18	0.232537	0.00259614
FCRL4	0.132182	0.00259614
TREML2	0.328028	0.00267063
TMEM182	0.226558	0.00267281
IL2RA	4.23579	0.0026791
HMGA1	3.80854	0.0026836
SHISAL1	3.21777	0.00271704
NUBP1	2.50268	0.00271736
VPS52	0.358083	0.00271736
DDX56	3.84525	0.00272349
FAM71A	18.8475	0.00275119
HNRNPM	2.15576	0.00275119
EXOC3L1	0.252991	0.00276001
DNAJB6	2.1876	0.00279359
SRGAP2	0.433232	0.00279564
SAMD4A	3.21211	0.00279564
VEPH1	0.353152	0.00279816
HSPA13	9.39901	0.00279936
CCDC28A	0.380699	0.00279936
SEC16B	0.191809	0.00281714
ICAM4	6.65253	0.00282218
RAB35	2.32307	0.00282467
OBSCN	0.296931	0.00283192
IDH1	0.378068	0.00283192
ACAD10	0.281017	0.00284374
CCNL1	3.93325	0.00286085
SLC38A5	3.37896	0.00286257
MMACHC	2.50157	0.00286257
KCTD15	0.39136	0.00286257
PLCB2	0.377267	0.00286257
NIM1K	0.336764	0.00286257
NLRP12	0.156263	0.00286257
UFD1	2.40802	0.002895
PAAF1	0.334451	0.002895
AATF	2.18016	0.00289931
CHEK2	0.327191	0.00289931
INVS	0.369637	0.00290867
SAMD1	0.410841	0.00294962
YTHDF2	2.56685	0.00295086
BATF3	5.67951	0.00297222
WFS1	3.22787	0.00297273
HNF1A	7.8979	0.00297682
PLAUR	2.63598	0.00297682
CHP2	0.180895	0.00297682
ZKSCAN7	0.353536	0.00298405
KBTBD6	0.30291	0.00298405
PPFIA3	0.149502	0.00300632
DDX24	2.49796	0.00301944
GGCX	0.467448	0.00301944
GPRC5B	3.42223	0.00304826
SOX18	0.200297	0.00307287
LACTB	2.64635	0.003112
SLC39A7	2.51018	0.00313346
KCTD5	2.56182	0.00313499
C2CD4B	7.10748	0.00317399
QTRT1	3.41704	0.00319052
STON2	0.384697	0.00320675
ZBED2	0.206243	0.00320787
NPC1	3.0207	0.00323248
BBS10	0.212654	0.00323248
UBN1	2.30515	0.00327604
TIGD2	2.00887	0.0032811
NICN1	0.356042	0.00330776
PRSS22	4.15922	0.00332146
ZNF175	0.30544	0.00335286
SNORA73	2.96942	0.00336321
GPAT4	2.67426	0.00338197
SPP1	2.51667	0.00339992
IPP	0.349032	0.00339992
RBSN	2.20412	0.00340753
DACH2	0.083734	0.00340875
RBM15	2.42321	0.0034429
MLH1	0.422027	0.00346556
CD300LB	0.164369	0.00346556
NIFK	3.68777	0.00347329
GATAD2A	2.43627	0.00347329
CD274	4.25138	0.00347383
SRSF5	3.11584	0.00348802
SNORA73	3.99453	0.00351678
DNAJA2	2.4392	0.00351678
TRAF3IP3	0.44009	0.00351678
UBE2J1	1.99885	0.00353986
SNORA64	3.04665	0.00358476
RPF2	2.97298	0.00358476
IL10RB	2.56759	0.00358476
YAE1	2.49894	0.00358476
EOMES	0.315479	0.00358537
MSH2	0.339761	0.00362356
BMP5	0.351745	0.00362364
CAND2	0.293693	0.00362364
SOS2	0.240226	0.00364313
BTN2A2	0.359986	0.00365439
CDK19	0.390422	0.00366529
GCDH	0.338984	0.00367577
TUBA4A	2.58417	0.00367748
RPUSD3	0.341392	0.00370237
ACKR2	2.63065	0.00372111
COMMD3	0.446473	0.00372346
ELMSAN1	3.06694	0.00372491
NRSN1	0.264889	0.00372491
GRB14	0.261667	0.00372491
CDV3	2.80951	0.00372682
PON1	0.344985	0.00372682
TAF9	3.19983	0.00373587
DAPL1	0.22875	0.00378039
SLC25A25	3.44531	0.00378582
TMPRSS13	0.235868	0.00378656
TRIM41	0.419108	0.00383528
HPS5	4.3088	0.0038479
FGD1	0.338348	0.00384923
MAEA	0.411769	0.00385817
ERRFI1	4.65224	0.00388798
FCER1A	0.359493	0.00392188
ZNF512	0.386826	0.00392338
CISH	3.77838	0.00393922
SUGCT	0.426195	0.00397415
ZBED8	0.278569	0.00397619
ALOX15	0.382473	0.00399785
CDCP1	3.94321	0.0040016
WTAP	2.73208	0.00400387
UTP3	2.62438	0.00401484
SMAD1	3.76186	0.0040344
ZNF467	0.253686	0.0040344
LINC01862	0.120719	0.00404185
ARHGAP4	0.345793	0.00404695
KLHDC8B	0.225791	0.00404695
LHX3	49.1061	0.00405917
PEX2	0.339886	0.00405917
EIF4G1	2.99004	0.00406355
CYB5B	2.6908	0.00406355
ACAT2	2.48359	0.00406355
SLC25A44	18.977	0.00410289
MACO1	2.36022	0.00412715
KAT5	2.78436	0.00414114
NOM1	2.26673	0.00416286
FOXN3	2.64775	0.00417902
CXCL9	4.22769	0.00418766
TLCD1	2.4977	0.00418766
CHMP4A	0.230483	0.00418766
MFNG	0.261752	0.00424407
CRIP3	0.103963	0.00427035
NOP58	3.44981	0.00429863
GCC1	4.39769	0.0043094
SLAMF8	0.198653	0.00432278
LITAF	2.84986	0.00432281
CYP7B1	2.27094	0.00432367
IFN-DELTA-8	0.260233	0.00432388
ssc-mir-221	10.165	0.0043455
SLC25A15	3.37711	0.00437759
ITGAL	0.4051	0.00438208
RBMX2	2.62778	0.00439172
DIRAS3	2.74732	0.00439878
PINX1	2.80191	0.00440143
CNGA4	4.67676	0.00445541
GLUL	2.32	0.00445541
METTL6	0.429373	0.00445541
TBX21	0.401001	0.00446585
MYO1F	0.320259	0.00449481
NAT10	2.45817	0.00450524
SBSPON	0.321169	0.0045196
OTUB2	3.27631	0.00454487
HDC	0.220257	0.00455461
SNORD86	3.51817	0.00455864
MAPKAPK2	2.66807	0.00455986
TMED9	2.78004	0.0045614
LMNTD2	0.128229	0.0045614
ZRANB1	2.23436	0.00456331
DCAF7	0.484252	0.00456331
IGSF10	0.212808	0.00456331
TET1	0.427979	0.00461261
NIF3L1	0.442222	0.00465621
TMEM116	0.376478	0.00465867
SLC16A5	2.76471	0.00466087
AP3M2	0.300677	0.00466087
PABPC4	2.1022	0.00469486
THUMPD2	0.394058	0.00470236
CCDC32	0.389827	0.00470236
EPHA4	2.66931	0.00471511
B4GALT5	4.64079	0.00472729
VWA3B	0.316168	0.00477657
METTL4	0.305931	0.00477824
GASK1B	0.404467	0.00483298
FITM2	2.42839	0.00485965
MRGPRF	0.137566	0.00487919
SRSF6	2.41329	0.00492994
WDSUB1	0.328266	0.00492994
DNTT	0.139977	0.00492994
HNF4G	0.24699	0.00493759
SCO1	2.07651	0.00498257
HIC2	4.86992	0.00504845
CWC25	2.22447	0.00506939
RTCB	2.00789	0.00506939
C4orf33	0.26484	0.00506939
CBLL1	2.88595	0.00511553
SYCP3	0.322679	0.00518174
NASP	2.05342	0.00518321
TEAD4	3.57198	0.00518473
CCNJ	2.69467	0.00518981
EFNB1	2.44239	0.00520018
ssc-mir-1249-1	10.5536	0.00520179
LIFR	4.49792	0.00520179
SNX9	3.48	0.00520179
KRT18	2.99385	0.00520179
CD101	0.237261	0.00520197
THAP2	0.344871	0.00522644
PUS3	3.3622	0.00526962
BBS2	0.412669	0.00530492
RCOR3	0.436983	0.00531985
ING5	2.296	0.00533013
EIF2B5	2.17721	0.0053396
SSR1	2.01012	0.00543483
NR5A2	5.73232	0.00545482
TTC8	0.400252	0.00545482
IER3	3.38917	0.005479
GREB1L	3.90436	0.00550566
GABARAPL1	2.63669	0.00552193
GORASP1	0.482595	0.00552193
PUM3	2.55605	0.00554654
SNORD100	3.24633	0.00557497
FLNC	4.08753	0.00558004
SEPTIN1	0.320047	0.00560281
KCNJ8	0.349482	0.00560414
C12orf56	0.334472	0.00560414
TIFAB	0.310629	0.00560414
HOXC4	0.0649862	0.00564432
CHODL	0.226477	0.00569019
HELZ	2.96	0.0057353
IL12A	4.90429	0.00575585
NKIRAS1	0.315879	0.00576176
MAPK6	4.31578	0.00576887
ABCG1	2.2856	0.00576887
TRPM3	0.317687	0.00581534
ADRA2B	0.243287	0.00581797
CDC25A	2.26637	0.00581978
BCKDHB	0.428875	0.00582499
MTF1	2.78016	0.00584223
MTMR1	3.33141	0.00585045
BLOC1S5	0.430229	0.00588185
DECR2	0.223381	0.00588185
CACNA1B	0.261361	0.00591623
PLAGL1	4.88339	0.00592511
AP5S1	0.407049	0.00592511
ATP8B4	0.288655	0.00592511
ARHGEF19	0.230669	0.00592511
HINT3	3.10789	0.0059609
GALNTL5	0.239956	0.00606317
IL12RB1	0.365286	0.00608021
SLC7A5	3.1437	0.00612201
NKRF	2.43046	0.00612201
TMEM267	0.271907	0.00612201
THBS1	6.21265	0.00612743
TBC1D10C	0.246837	0.00614255
DISC1	0.308448	0.00616843
PYROXD2	0.335439	0.00616899
SLC6A8	2.69354	0.00620429
ILF2	2.32204	0.00620829
SLC39A8	2.37111	0.00630448
ADRA1B	4.64911	0.00631636
RBM22	2.1385	0.00636267
NOL10	2.38781	0.00638937
CCT3	2.30912	0.00638937
NEDD9	1.91927	0.00647889
ZBTB37	0.296598	0.00648354
RARG	0.277327	0.00648354
AMH	2.37714	0.00650832
PSME4	2.84979	0.00654965
SLC2A3	2.02288	0.00656982
CLIC2	3.34709	0.00657703
MXI1	0.395418	0.00657703
PRMT1	2.524	0.00658717
KLK7	0.140519	0.00659041
MTHFD1	0.470075	0.00660634
MAML1	2.53026	0.00661742
FAM193B	0.394576	0.00665031
CATSPERG	0.3434	0.00665129
TEAD2	0.40902	0.00672932
CREB3L1	3.28161	0.00675191
CSNK2A2	2.58388	0.00675947
TAF12	0.357739	0.00675947
YTHDF1	2.26037	0.00680941
NAAA	0.427196	0.00686989
SURF4	2.31425	0.00691217
ARHGAP18	0.402943	0.0069156
EXOSC5	2.36718	0.00701141
STX11	4.58462	0.00701974
PRELP	0.373351	0.00702524
TRAIP	0.324448	0.00703547
BYSL	2.98658	0.00707701
LXN	0.480388	0.00707701
SUPT3H	0.394313	0.00713992
SUPT6H	2.92083	0.00714963
GJC2	0.147709	0.00723809
SLC7A11	5.63807	0.007253
IVD	0.512677	0.00726096
ASXL1	2.77431	0.00726514
ISM1	0.376851	0.00727898
PRSS56	21.7007	0.00727983
LYPLAL1	0.356232	0.00727983
LRATD1	3.69281	0.0073065
SLC38A2	2.65899	0.00732705
CAB39	2.98105	0.007347
SMPD3	0.189843	0.00736179
IRGQ	2.01548	0.0073723
TLR1	0.364869	0.0073723
GJD4	3.57472	0.00738716
TICAM1	2.69998	0.00743234
CYYR1	0.452166	0.00745388
SEC22C	0.510515	0.00745453
MID2	0.403445	0.00747042
CDH1	2.15271	0.00747258
TFB2M	3.06227	0.00747773
SNRPD1	2.65781	0.00750114
ACOXL	0.215822	0.00750114
CD44	2.11047	0.00750215
ALDH1B1	0.433845	0.00751655
HYKK	0.395151	0.00753206
LIG4	2.66813	0.00759573
CENPJ	0.497889	0.00761966
RERGL	0.218453	0.00761966
LOXL3	0.422274	0.00767576
TCEAL1	0.42511	0.00770102
TRIM55	0.167402	0.0077088
CD80	3.87166	0.00776691
GCNT3	0.259893	0.00776691
RASGEF1B	2.58145	0.00777124
ZNF621	0.302408	0.00785802
TAPT1	2.14229	0.00790537
PACC1	2.86587	0.00792505
C1orf109	2.52157	0.00793518
FMO4	0.444562	0.00797597
EHF	2.23824	0.0079869
SLC35F6	2.29365	0.00800437
HPDL	3.54499	0.00800507
TIMM17A	3.02779	0.0080361
PLD1	0.416246	0.00806032
CDR2	2.11457	0.00806686
CAP2	0.332909	0.00806686
DDX51	2.87803	0.00815023
ABHD10	0.320628	0.00815023
SMAD6	0.229785	0.00815023
MIDN	2.309	0.0081529
STOM	2.07196	0.00816009
APOO	0.390311	0.00817388
METTL15	0.284286	0.00825587
TNIP3	6.46828	0.00827608
ZFP82	0.260171	0.00827608
NTPCR	0.349006	0.00831494
GCLM	2.75565	0.00834387
TREM2	0.141902	0.00839674
TTC13	0.309052	0.00840145
KCNE3	0.300493	0.00841218
RHEB	2.58264	0.00846389
CDH15	12.1931	0.00847509
RASGEF1A	3.27699	0.00847998
EMP1	3.80476	0.00851348
JMJD4	0.449398	0.00851348
SMIM8	0.388887	0.00852827
SNORD69	10.6822	0.00853497
PSME3	2.75114	0.00853497
LYN	2.17676	0.00853497
SFRP5	0.232831	0.00853497
ANKLE2	2.86279	0.00853861
ITGB7	0.324632	0.00860102
SOCS7	2.58837	0.0086056
REXO1	2.31685	0.00861929
SPRY2	2.80184	0.00863589
MAG	0.160057	0.00863589
DPY30	0.436712	0.00866867
MEX3C	3.65681	0.00870419
FRMD6	3.43428	0.0088364
RALA	2.91318	0.00884351
PSMD12	3.91688	0.00884414
NGDN	2.43521	0.00884414
CMKLR1	0.489833	0.00884414
ZSCAN31	0.327694	0.00884414
DAPK3	2.11563	0.0089134
TMEM144	0.358782	0.0089134
UBL3	2.46321	0.00892876
SPATA2	2.00904	0.00900323
NTRK1	10.0533	0.00904531
KRT4	2.97766	0.00904531
SEC22A	0.410011	0.00904531
TMC1	0.36924	0.00904531
ACER2	5.73854	0.00908004
IL12B	0.166516	0.00908563
SLC30A1	2.6473	0.00909601
SPATA5L1	3.02649	0.00912343
SLC25A20	0.501794	0.00912343
AMER1	0.480926	0.00912343
FASTKD1	0.384517	0.00912343
PDZD11	0.475277	0.00913268
SLC13A1	0.21265	0.00916459
DUSP3	1.90702	0.00917174
ALG6	0.283992	0.00917174
HOXA5	0.315546	0.00923289
FBL	2.46032	0.00923442
TRNP1	2.38835	0.00924033
PHF19	0.477382	0.00940918
SLCO4A1	3.18674	0.00941348
IPPK	2.06928	0.00942093
NQO1	2.49491	0.00944246
LLPH	2.62864	0.00947545
RASAL3	0.31056	0.00948002
MEAK7	0.358228	0.00950146
CSTA	0.065755	0.00958682
SLC38A3	17.162	0.00967531
FKBP1B	0.360692	0.00973867
PDE4B	2.26536	0.0097661
TM4SF1	2.13003	0.0097661
CPSF7	2.05425	0.0097661
MRPL17	2.38291	0.00977241
PRSS35	0.273833	0.00978967
SACS	3.37562	0.0097951
SNORD14	2.65582	0.00983818
ELOVL1	2.54048	0.00983818
CHERP	2.01177	0.00983818
ANKRD27	0.475543	0.00983818
LRRC32	3.5551	0.00984427
POLR2K	2.28819	0.00985019
SIDT1	0.315301	0.00996043
CCN4	3.47838	0.00999276
CALML4	0.387191	0.0100728
IFNGR1	2.61166	0.0100846
B4GALT1	2.52912	0.0100846
HIF1AN	1.88798	0.0100846
ALDH6A1	0.411403	0.0100846
SLC25A42	0.270329	0.0100846
FPGT	0.123718	0.0100846
ADAMTS1	1.98921	0.0101149
KCNJ15	2.4314	0.0101285
EXOSC10	2.19504	0.0101285
SERPINB9	0.535344	0.0101539
ZDHHC8	0.283965	0.0101598
VSTM1	0.149296	0.0101598
LYRM1	0.250203	0.0101672
ZBTB46	0.33979	0.0101682
XRRA1	0.320337	0.0102009
CCDC122	0.424431	0.0102168
SH3GL1	2.6031	0.0102224
EPCAM	2.57076	0.0102224
RANBP1	2.5424	0.0102391
RGCC	1.88547	0.0103461
EBI3	2.84821	0.0103662
RXFP1	0.189776	0.0103662
TMEM126B	0.47744	0.0103866
SLC25A33	2.13643	0.0103872
PSMD2	2.37629	0.0104213
TNFRSF1A	2.51262	0.0104673
DGAT2	3.8916	0.0104732
RNF26	2.09981	0.0104737
NUDT7	0.437821	0.0104948
ID1	0.432509	0.0104948
SCD5	0.477026	0.0105342
DAPK2	0.3536	0.0105342
PLPPR1	0.225569	0.0105342
UFM1	3.15954	0.0105496
REC8	3.5403	0.0105536
SLC9B2	0.347813	0.0105536
UTP25	2.58645	0.0105733
SMTNL2	0.139883	0.0105977
SLCO2A1	2.45464	0.010614
DLG4	0.418189	0.010614
PAN2	0.497698	0.010691
SUV39H1	2.08327	0.0107264
CNDP2	2.00643	0.0107264
PDE6D	0.410281	0.0107292
MAP2K3	2.86437	0.0107563
HIBCH	0.432413	0.0107563
CCDC30	0.267316	0.0107563
KLF6	2.45818	0.0108103
ACSL3	2.52621	0.0109069
DNAJC28	0.281117	0.0109206
TOMM40	2.46555	0.0109226
FOXP2	0.378527	0.0109353
WDR37	2.54961	0.010988
PLIN2	2.87583	0.0110112
CHRNB1	0.316268	0.0110112
FCRL6	0.217558	0.0110418
PTCD3	2.38891	0.0110444
PBX1	0.517553	0.0110444
BTRC	0.514495	0.0110444
ELK4	3.14788	0.0110597
SLC25A38	0.443402	0.0110597
DDX3X	4.22337	0.0111884
IL6ST	3.95474	0.0111923
PWP1	2.08335	0.0111923
PAX5	0.289015	0.0112041
MXD1	2.62151	0.0112981
ARMH3	0.459439	0.0112981
MAP2K6	0.357121	0.0112981
FIG4	0.492875	0.0113214
ZNF77	2.72141	0.0113289
SPTY2D1	2.63846	0.0114144
ST3GAL1	3.01445	0.0114144
TRMT6	2.99441	0.0114144
SETBP1	2.84053	0.0114144
CGAS	0.385869	0.0114144
FCRLA	0.317566	0.0114144
MAP3K13	0.433049	0.011436
FAS	2.83511	0.0114647
KLF10	2.87472	0.0114824
FAM78A	0.371459	0.0114961
COG4	0.343775	0.0114961
HPGDS	0.0401773	0.0114961
ECT2L	0.323622	0.0116333
SKAP2	0.503748	0.0116422
TLCD5	0.358388	0.011662
SDR39U1	0.455105	0.0116822
MRPL40	2.55805	0.0117374
ANKRD66	2.35285	0.011752
HELQ	0.469322	0.0118469
GRWD1	2.92287	0.0119095
KCTD4	5.31653	0.0119361
TADA3	0.357261	0.0119765
NTN5	0.21533	0.0119854
DIRAS2	0.261266	0.0120186
WDR78	0.395536	0.0120347
PRRT2	0.200074	0.0120526
MMP28	0.232307	0.0122319
SLC19A2	2.65028	0.0122567
RPF1	2.63567	0.0122567
CPLANE2	0.152953	0.0122567
SLC36A4	3.33542	0.0124221
BATF2	3.12626	0.0124221
STRBP	0.461999	0.0124221
ADAM33	0.332436	0.0124579
SLC12A9	0.389474	0.0125163
TNFRSF1B	2.29567	0.0125526
GAREM1	3.25421	0.0125708
ARV1	0.429212	0.012596
SAFB2	1.96087	0.0126578
AARS	2.04752	0.0126893
CLTB	2.41622	0.0127229
SH2D1A	0.33086	0.0128276
AQP9	3.83211	0.0128638
NEIL2	0.296638	0.0128638
PRR3	2.45884	0.0128762
TRIM21	2.75347	0.0128888
PPEF1	0.415482	0.0128888
SETD1A	2.24546	0.0128986
EIF4E2	2.18538	0.012964
C9orf85	0.331375	0.012964
KRT8	3.00118	0.0129976
LMAN2L	0.480657	0.0129976
FLI1	0.448894	0.0130197
TEP1	0.326511	0.0130387
NOC4L	2.38917	0.0130876
ABI2	0.414827	0.0130876
SLC1A5	2.39842	0.0130949
FUT10	0.464908	0.0130959
PPA1	3.30591	0.0131744
F5	0.410508	0.0132528
KDM6B	3.01709	0.013264
RHOJ	3.91408	0.0133525
PPP2R1B	2.21172	0.0133742
PRRG4	4.76431	0.0134875
PANK1	0.437414	0.0135097
FAM210B	0.325807	0.0135534
PON2	0.478893	0.0135562
ZNF391	0.35699	0.0135562
GPBAR1	0.0985023	0.0135562
RPS6KA4	0.364355	0.0135576
SSB	2.47385	0.0135617
SNX30	2.57463	0.0136504
KCNG1	7.98562	0.0136585
PITHD1	1.9795	0.0136828
IGFBP5	0.330165	0.0137316
RRN3	2.78558	0.0137375
ANKDD1B	0.371658	0.0137375
TIGIT	0.331897	0.0137375
TMEM106A	0.310168	0.0137375
CLEC1B	0.290122	0.0137375
SLC25A5	2.48707	0.0138636
CSRNP1	3.60733	0.0139888
CD37	0.39894	0.0140164
RMND5B	0.481078	0.0140727
DDX52	2.65039	0.014074
CYP1B1	4.70425	0.0142398
PHETA1	0.426254	0.0142402
TRPM4	0.369704	0.0142402
SIGLEC1	0.505717	0.0142426
BDKRB2	2.95679	0.0143298
MAP3K9	2.26477	0.0143457
PARP16	1.93017	0.0144322
FAF2	2.01078	0.0144722
MIS18A	0.391517	0.0144739
AMMECR1L	2.25348	0.0144869
SECISBP2	2.03564	0.0144869
RMND1	0.412543	0.0144869
ETV1	0.436625	0.0145451
TGFA	3.50803	0.0145769
ZDHHC9	2.60897	0.0146152
FOXL1	5.13041	0.0147907
BANP	0.359241	0.014868
PHF21A	0.457983	0.0148686
MEIOB	0.379041	0.0149273
BEX4	2.70302	0.0149318
F2RL1	2.00577	0.0149318
EWSR1	1.94793	0.0149529
INHBA	4.78157	0.0149619
RAC1	1.97482	0.0149619
ACKR4	0.328192	0.0149619
ELMO2	0.494608	0.0150043
PADI1	5.24983	0.0150419
TPST2	0.487243	0.015055
SH3RF1	2.44391	0.0151112
P2RX3	0.108358	0.0152143
TBC1D19	0.423839	0.0152719
ZNF740	2.5507	0.0152809
GRXCR1	0.140624	0.015325
APEX1	3.18461	0.0153708
BIRC3	3.77496	0.0153801
TRH	4.03241	0.0154566
RGS2	2.6635	0.0154761
FAM133A	0.315274	0.0154928
RRP8	2.58582	0.0154938
ZNF331	0.405867	0.0154938
IL17F	17.9355	0.0155428
AZIN2	0.347187	0.0155428
COQ9	0.431393	0.015638
BAIAP2L1	2.73118	0.0156775
RCBTB2	0.42329	0.0157254
SYNCRIP	3.67971	0.0158063
NT5E	0.405071	0.0158063
SOWAHD	0.321334	0.0158063
VLDLR	0.454388	0.0160043
TSN	1.92151	0.0160287
TCAF1	0.550411	0.0161447
CSF2	3.27948	0.0161502
INO80D	2.23294	0.0162247
ZNF365	0.374006	0.0163056
HADH	0.419444	0.0163122
HSPB3	5.38352	0.016379
CASTOR1	0.26653	0.0163935
PADI2	0.401341	0.0165708
SLC10A1	2.66309	0.0166065
EPHA7	0.397292	0.0166721
ITFG2	1.9708	0.0167199
SLC34A2	0.335539	0.0167338
FAM185A	2.33509	0.0167388
APLNR	0.196236	0.0167388
MYPOP	0.0522128	0.0167388
CLCN5	3.09586	0.0169131
ASNS	2.50868	0.0169352
MRE11	0.423783	0.0169907
VSNL1	0.150237	0.0170445
UBE2V1	1.75462	0.0170502
GPR55	0.357205	0.0170502
KLHL38	0.200115	0.0170502
LAMA1	0.271329	0.0170618
GPR1	0.185207	0.0171115
KRBA1	0.29234	0.0173698
FAM83B	4.84058	0.0173708
FOPNL	0.424133	0.0173745
RPP38	2.41085	0.0174623
EAF1	2.52247	0.0175063
SDAD1	2.19259	0.0175063
IFN-ALPHA-15	0.187643	0.0175106
SMAD3	2.81132	0.0175475
ZDHHC16	0.382905	0.0175612
PNPO	0.547415	0.0176084
CASP7	2.60181	0.0176252
OLFM4	5.36154	0.0176361
ZNF546	0.393689	0.0176902
IQCB1	0.396183	0.0177244
RMDN1	0.394771	0.0177244
NDEL1	1.76945	0.0177521
ACSL1	3.67079	0.0178744
CNTROB	0.387002	0.0178799
SNORD45B	8.20627	0.0179171
EPOR	0.414414	0.0179505
RPL7L1	2.19118	0.0180319
MRPS27	2.22999	0.0180641
DZANK1	0.387808	0.0180641
ARMC12	3.74158	0.018137
ERMP1	0.446464	0.018137
KLHL13	0.412958	0.018137
CP	4.12802	0.0181493
OAS1	2.58024	0.0181611
MROH2B	0.0501295	0.0181926
RRP15	2.5802	0.0182963
DHX8	2.11724	0.0183073
TMEM45A	0.332609	0.0183073
XRN2	2.35083	0.0183718
PDAP1	1.97093	0.0183783
KBTBD2	1.87787	0.0183783
ZDHHC23	0.486496	0.018622
DNAJC11	2.32776	0.0186277
RFTN2	0.397033	0.0186277
ZNF449	0.323252	0.0186602
CRLF3	0.458742	0.0186863
PSMB7	2.37234	0.0187409
NAA25	3.18397	0.0187677
ZSWIM3	0.296194	0.0187767
JAM2	0.539821	0.0188775
AMBP	8.92894	0.0188937
HIST2H2BE	3.36523	0.0189404
SNORD38A	2.84614	0.0189574
NFU1	0.453995	0.019015
BORCS6	0.393043	0.019015
GTF2H1	2.62251	0.0190151
SZRD1	2.08059	0.019053
DNMT3A	0.464506	0.0190733
ACTN3	0.203436	0.0190733
PIGC	1.98131	0.0190768
SUOX	0.516162	0.0190768
C6orf120	2.94469	0.0191458
FLT4	0.41788	0.0191555
SLC6A15	18.6829	0.0191589
HSPA8	2.22477	0.0191589
MOCS3	2.47061	0.019187
C4orf51	0.215372	0.019187
BTF3L4	2.82624	0.0192246
GADD45G	4.40238	0.0193253
MAPRE1	2.32133	0.0193253
TRIM45	0.399171	0.0193253
PPIB	2.16359	0.0193403
SNU13	2.01584	0.0193413
HACD4	0.425643	0.0194331
SYNJ2BP	0.511819	0.0194491
LRRC34	0.396776	0.0194649
NIT2	0.500536	0.0195288
XYLT2	0.33556	0.0195288
RHPN2	3.20998	0.0196298
C12orf43	2.51954	0.0197146
APOB	0.119105	0.0197484
GUCA1B	0.351062	0.0197552
NMT1	1.88711	0.0197701
SLC39A14	2.84265	0.0197722
PHAX	2.14114	0.0197841
M6PR	2.56056	0.0197945
NDST3	0.340617	0.0197981
NDUFAF4	3.56287	0.0198344
LIPC	0.35193	0.0198381
RFX3	0.398267	0.0199193
POLR1E	2.1727	0.0199277
EMCN	0.483456	0.0199277
ABTB1	0.47102	0.0199277
PCDHGB5	4.0791	0.0199506
MYLIP	2.80423	0.0200087
FES	0.371468	0.0202277
STXBP4	0.455793	0.0203034
ITGBL1	0.367865	0.0203034
ALG8	0.50494	0.0203192
LURAP1	0.290616	0.0203193
PELO	2.08895	0.020405
PSMC2	2.08498	0.020405
SEC14L1	3.40472	0.0204502
ZNF281	4.349	0.0204702
ANKEF1	0.390766	0.0205846
JHY	0.357692	0.0205846
PRDM6	0.330568	0.0205846
METTL16	2.73144	0.0207168
N4BP1	2.59862	0.0207168
SLC13A2	0.202742	0.0207168
CHRAC1	2.0083	0.020742
HM13	2.46975	0.0208233
PSMA5	2.24376	0.0208601
AMD1	3.41488	0.0210342
ASIC1	5.2417	0.0211317
NUBPL	0.456812	0.0211464
RGS16	3.45596	0.0211935
RAB19	0.426763	0.0212454
OTUB1	2.18527	0.02129
XPO5	2.28599	0.0213417
CCDC120	2.47397	0.021479
ATXN1	2.64596	0.0214821
GTF3C4	2.3135	0.0214984
SLC35B1	1.93258	0.0214984
PIBF1	0.36931	0.0214984
BCLAF1	2.89404	0.0215257
ZNF169	0.517354	0.0215463
NOL11	2.44621	0.0215482
RGS17	0.308259	0.0215607
TSKS	0.256651	0.0216539
TRIM25	2.41862	0.0217433
GPRC5C	3.05096	0.0217878
SLC12A4	2.3024	0.0217878
SCN1A	0.0739881	0.0219145
OLFM2	4.38564	0.0220262
SMARCA5	2.6228	0.0220262
EIF3A	3.14763	0.0220279
SLC27A1	0.296875	0.0220534
PHETA2	0.415636	0.0220797
FGFR1	2.44334	0.0221394
PYGM	1.91167	0.0221394
CTH	3.45586	0.0221953
SNORD26	5.76205	0.0222043
COQ10B	3.08256	0.0222043
CDYL	2.70148	0.0222043
DHX9	3.58651	0.022249
ZNHIT6	1.9928	0.022249
CBFA2T2	0.476098	0.022327
ABL1	2.80566	0.0223796
CCNB1IP1	2.36314	0.0223796
CCDC14	0.466066	0.0223796
TMEM94	0.427029	0.0223796
TRAT1	0.291899	0.0223796
PREX2	2.35293	0.0225468
HBB	0.160609	0.0225468
ZCCHC9	2.82964	0.0225508
LYSMD1	0.344044	0.0225508
SRBD1	0.359093	0.0225635
LONRF3	2.4589	0.0226116
TOR4A	0.170536	0.0226116
ARG2	3.5446	0.0227221
FAM160A1	2.40254	0.0227602
PRCP	0.396041	0.0228206
BICC1	3.6544	0.0229217
SDR16C5	0.323014	0.0229715
USP15	3.12187	0.0229921
HOXB7	0.153557	0.0230037
ANGEL2	0.466904	0.0230271
NFIB	0.377753	0.0230294
MYORG	0.442662	0.0230416
NUP98	1.98259	0.0230462
ABCA1	3.94468	0.0231811
RANBP2	2.49102	0.0231973
ZNF346	0.440986	0.0232126
SMARCAL1	0.424777	0.0232969
TMLHE	0.551179	0.0233038
B3GALT1	0.361805	0.0233049
SERPINB5	2.66592	0.0233429
MYOCD	3.48657	0.0233717
ACTR6	0.344511	0.0233812
FAM155B	2.3854	0.0233839
CEP76	2.0762	0.023414
C9orf78	1.84737	0.0234664
HNRNPDL	2.07074	0.0235463
MPV17	0.362772	0.0236066
TM4SF18	0.362033	0.0236761
MTFMT	0.352109	0.0236761
GDF2	23.9477	0.023856
NCDN	2.41653	0.023856
SFT2D3	2.19358	0.0238947
MUS81	0.407487	0.0239208
H3F3B	1.88533	0.0239223
LCA5L	0.288296	0.0239294
PPP4R1	1.83434	0.0239651
ZNF703	2.77441	0.0239877
ROBO1	0.473171	0.0240185
NPPC	6.0805	0.024183
IRF9	2.95004	0.0241963
RDH14	0.504987	0.0241963
ANXA9	0.319613	0.0241963
ABHD17B	3.56514	0.0243074
HIVEP2	4.22735	0.0243394
ATP2B4	0.581668	0.0244424
IWS1	0.466247	0.0246083
CPA1	0.333872	0.0246083
ZMYND19	0.274146	0.0246083
ENO1	2.19843	0.0246871
BFAR	0.530155	0.0247532
SCN3A	0.150117	0.0247855
ANO3	0.255737	0.0248084
ATG14	2.68009	0.0248222
AMBRA1	1.96605	0.0248266
RNF152	4.84322	0.0249257
HVCN1	0.433463	0.0249257
RSL24D1	2.9914	0.02507
CPXM2	0.282726	0.0250804
WDR17	0.499416	0.0251199
GNL2	2.06349	0.0251208
AKAP5	0.388204	0.0251208
TMEM232	0.35148	0.0251906
ANKRD13D	0.209679	0.0251906
PRKCB	0.45724	0.0252004
ARPC5L	2.21413	0.025243
FMC1	0.411868	0.025243
SRRM1	2.56757	0.0252568
HIGD1A	2.99959	0.0252898
GORASP2	2.11134	0.0252898
SNX19	2.07042	0.0252898
FOXO1	1.95472	0.0252898
DUSP16	1.92199	0.0252898
DNAJB12	1.73801	0.0252898
RGS6	0.279102	0.0252898
USP7	2.12038	0.0253641
BCL11A	0.322701	0.0253733
NPNT	0.55954	0.0254218
TIMM44	1.9269	0.0254687
PHB2	2.44494	0.0254735
ACRBP	0.380946	0.0254994
PPIL6	0.408557	0.0255463
RASL11B	2.48401	0.0255731
SLC28A2	0.118914	0.0256343
ETV6	2.36414	0.0256841
OLFML2B	0.276545	0.0257164
ANGPT1	0.381824	0.0259407
TRPV4	0.429684	0.026238
KDM3A	2.18116	0.026258
ARID5B	2.30886	0.0262757
FASTKD5	1.97	0.0262882
PDPR	0.445924	0.0262882
ICA1	0.493199	0.0262987
NLRC3	0.498544	0.0263724
RNF135	0.343767	0.0264232
SNORD95	7.60274	0.0264997
CBFA2T3	0.232056	0.026622
CD40LG	0.327303	0.026674
ABHD18	0.389186	0.026709
DIRAS1	2.26231	0.0267519
ZNF526	0.459267	0.0267889
TCF19	0.473719	0.0269839
PDCL3	1.82894	0.0269905
CACNB2	3.42737	0.0270273
ALDH1A3	3.96451	0.0270361
NUFIP1	2.89337	0.0271056
TMEM88B	0.117118	0.0271056
NLE1	2.63667	0.0271306
GRHL1	3.666	0.0271323
CEBPG	2.16271	0.0271323
PARD3	1.85261	0.0271323
TRAPPC4	0.546961	0.0271323
VMAC	0.146056	0.0271323
FAM161A	0.449748	0.0271323
CAMK1	0.41254	0.0271794
PELI1	3.24546	0.0271814
CCDC34	0.473814	0.0271814
CRHBP	0.390778	0.0271814
MNT	1.78562	0.0272629
HOGA1	0.379553	0.0272762
DDX31	2.28782	0.0272768
F2R	4.031	0.0273016
ACOX2	0.50493	0.0273016
ZRANB3	0.363154	0.0273143
PRKAR2B	0.411675	0.0274343
GCSAML	0.245803	0.0274569
ZFP30	0.406477	0.0275584
OGT	0.425563	0.0276081
ACAA2	0.474304	0.0276101
ART3	21.039	0.0279049
FUT1	0.377613	0.0279049
PTGES	2.23036	0.0279329
SMG5	1.95789	0.0279329
MAK16	2.20845	0.0280171
LSMEM2	2.50268	0.0280522
TMC8	0.260271	0.0280951
MAPK9	0.530965	0.0280959
PIN4	0.469759	0.0281201
NXPH2	0.333968	0.0281201
PRMT2	0.290027	0.0281201
PODNL1	0.234916	0.0281201
KCNS3	0.346728	0.0281259
MYL4	0.191177	0.0282211
FBXO17	0.415466	0.0282683
ATIC	2.05974	0.0282829
NKAP	0.525621	0.0284144
STARD3	0.280673	0.0284897
CYP39A1	0.480725	0.0285736
SSTR1	0.390032	0.0286571
METAP1	2.83421	0.028732
ASCC1	0.555095	0.028732
PSTK	0.337558	0.028732
IFN-OMEGA-6	0.350857	0.0287524
RIPK1	1.86382	0.0288506
ARL8B	2.18154	0.0288647
SPIC	0.368778	0.0288647
FGGY	0.387959	0.0290567
CD14	2.81039	0.0290973
GJA4	3.1159	0.0292909
BZW1	2.76665	0.0292909
CHIC2	2.75689	0.0292909
CCNA1	0.383858	0.0292909
MINDY2	0.381093	0.0292909
CKAP4	4.65143	0.0293261
UBXN8	0.444843	0.029393
RAB12	4.18725	0.0294553
LSG1	2.00772	0.0294553
C12orf65	0.295963	0.0294553
SLCO4C1	2.897	0.0295036
S1PR1	2.91846	0.0295151
NARS	3.05182	0.0296741
SRPRA	1.98567	0.0296741
AGL	0.464166	0.0297238
PRKG2	3.99398	0.0297285
SLC25A3	1.84347	0.0297285
TWF1	3.37987	0.0297918
HSD11B1	2.08673	0.0297918
CFAP97D1	0.324665	0.029831
CCDC89	0.380531	0.0298352
ACOT13	0.440045	0.0298767
SMARCE1	1.84507	0.0299698
NRP2	2.09121	0.0301797
BEND4	9.26287	0.0303463
BRD2	1.96475	0.0303598
WDR55	2.04942	0.0303711
LPIN2	1.86939	0.0303809
ZBTB32	0.352605	0.0304456
FOCAD	0.552423	0.0304605
MARCH5	2.72631	0.0305389
SFXN5	0.273607	0.0305633
DRD1	8.21238	0.0306683
RFT1	0.4944	0.0308362
HSPB11	0.374381	0.0308362
SENP2	2.2188	0.0309721
SLITRK2	0.44445	0.0309871
UGCG	3.48516	0.0310915
ZNF133	1.94286	0.0311561
UHRF1BP1	3.4514	0.0312139
RAE1	2.4304	0.0312139
NCAPG2	0.558087	0.0312139
ZP3	0.0523016	0.0312139
LRRC36	0.364269	0.0313062
GPATCH3	1.99777	0.0313263
HKDC1	3.68189	0.0313634
SLC39A6	3.47143	0.0314042
SEPTIN6	0.517205	0.0314119
INSRR	0.245544	0.0314119
SLC8B1	0.545763	0.031498
SFXN3	0.287983	0.0315796
ZNF629	2.49447	0.0317313
NUDT2	0.259828	0.0317313
LCP1	1.91793	0.031779
SLC52A3	0.251152	0.0318573
WDR12	2.78236	0.0318717
NFKBIZ	2.72762	0.0318717
MMP27	0.394386	0.0318812
ADGRE5	0.530442	0.0319198
DEPTOR	0.405999	0.0319198
CSDC2	0.249039	0.0319198
UACA	0.565171	0.0319291
MAT1A	4.05407	0.0319448
OMA1	0.458925	0.0319448
AMCF-II	3.78479	0.0320184
DMRTC2	3.89058	0.0320555
DCUN1D2	0.468782	0.0321264
FCAR	0.419453	0.0321675
ARVCF	0.292418	0.0321675
ELF3	3.30967	0.0324273
SNORA27	2.66069	0.0324273
ZFP64	0.485905	0.0324273
SHLD1	0.408683	0.0325209
SSPN	0.482427	0.0327267
ELP5	2.0594	0.0327549
B3GNT2	2.55157	0.0327655
SP7	0.134933	0.0327795
DIP2A	0.376488	0.0329728
CACFD1	2.67191	0.0329777
EMILIN2	2.18546	0.0329942
TXNDC16	0.521122	0.0330086
CSF2RB	1.8309	0.0330687
VCAM1	3.47053	0.0332713
FAM189B	0.322774	0.0332713
SUPT4H1	1.96095	0.0333739
HMOX1	2.62608	0.0334234
HES4	2.89811	0.0334281
CLIP3	0.355598	0.0336661
ZKSCAN1	2.70587	0.0337544
PARP2	0.552684	0.0337544
NRG4	0.478427	0.0337544
KLRK1	0.436299	0.0337544
MRPL4	0.491495	0.0337632
HILPDA	2.43018	0.0337786
CFL1	2.27817	0.0338873
SERPINB2	8.55445	0.0338927
HAX1	0.499995	0.0340386
C4orf45	9.50202	0.0341172
JMY	2.68804	0.0341542
SGIP1	0.407251	0.0341695
SNORD43	4.72955	0.0341748
SAP30BP	2.47779	0.0341748
RNF139	2.28565	0.0341748
RFK	3.16381	0.0341785
LRCH3	2.53886	0.0341785
TUFT1	1.83064	0.0341965
ECHDC1	0.528646	0.0342069
MRPS21	0.379271	0.0343528
ZNF831	0.324882	0.0343528
IGF2BP2	2.38674	0.0343653
NUDT22	0.240224	0.0344064
CCDC171	0.320075	0.0344146
PALM3	0.258821	0.0344146
CLCA4	0.331793	0.0346475
ZNF438	0.38417	0.0346708
MED9	2.84151	0.0346717
SEC61G	2.17278	0.0346717
IFT57	0.349424	0.0347385
POU2F1	2.08143	0.0349644
SSRP1	1.77281	0.0349644
FAM89A	1.95526	0.0350059
OSR1	2.4267	0.035142
NXPH3	3.21371	0.0351473
MED21	0.419775	0.0352428
SPAI-2	30.1388	0.0353537
CREB5	3.55252	0.0354535
ZNF8	2.78258	0.0354535
HMGCR	2.27001	0.0354535
C2orf68	0.551949	0.0354535
NFYA	0.534671	0.0354535
SCD	2.07943	0.035711
EIF2AK3	2.3424	0.0357595
GPX7	2.1241	0.035832
PAQR8	0.587299	0.0358584
GTF2I	0.505142	0.0358584
LRRC58	3.61271	0.0359478
STAT3	2.40409	0.0359478
SARAF	2.03785	0.0359478
METTL14	0.476933	0.0359478
WDR62	0.460762	0.035978
PHF21B	0.290545	0.0359914
NRIP2	0.19814	0.0360733
F2RL2	5.524	0.0361152
CDK5R1	11.76	0.0361363
C11orf1	0.443772	0.0361363
CCL21	0.320583	0.0361862
SH3YL1	0.537601	0.0362528
HOXB4	0.185108	0.0362528
ST7	2.23262	0.0362801
FAM89B	0.412722	0.0362801
ACOX3	0.417937	0.0362904
TP53BP2	2.50046	0.0363584
LARP1	2.01943	0.0364707
ZDHHC5	1.80086	0.0364707
OLFM1	0.365064	0.0364707
RBM28	2.43703	0.0365046
RITA1	0.399716	0.0365208
COQ5	0.449321	0.0367014
GPC3	2.20098	0.036731
ABT1	2.25372	0.0368107
TSC22D1	1.74752	0.0368121
PLEKHA2	0.574938	0.0368628
BMS1	2.35916	0.0369047
CCNJL	0.367395	0.0370201
BCL6	2.16232	0.0370606
ABCB9	0.353679	0.0371253
KIRREL1	2.80985	0.0371812
PLXDC2	0.543421	0.0372086
GPX2	2.07696	0.0372613
NUP50	1.7512	0.0373693
ISOC1	2.53128	0.0374556
TMEM251	2.01179	0.0374594
IFIT5	3.25044	0.0374787
FGR	0.569028	0.0376022
ESYT1	0.601203	0.0376114
SLC46A3	0.43218	0.0376114
FICD	2.70089	0.0376422
SNX32	0.283484	0.0376524
MINK1	0.466612	0.0376672
AZU1	13.0655	0.0377093
NMNAT1	0.544913	0.0377275
GRAMD1C	0.493267	0.0377275
NRBP2	0.460639	0.0377275
FCSK	0.34196	0.0377275
ENOSF1	0.510599	0.0377756
ICAM2	1.75249	0.0377866
BIN2	0.421473	0.0380492
ENDOD1	2.02675	0.0381344
C6orf163	3.65437	0.0382064
RNF6	1.98164	0.0382717
DCAF13	2.32248	0.038304
SPRED2	2.27325	0.0383832
PEX16	2.50198	0.038442
RASSF8	2.02836	0.038442
PCIF1	2.00431	0.038442
MAST3	0.494339	0.038442
MARVELD2	2.4761	0.0386611
TMEM79	3.96636	0.0387127
MMP9	0.422178	0.0387163
TMED5	2.69819	0.0387699
SNORA52	2.67404	0.038815
PITPNB	1.93202	0.038815
RBBP6	2.46693	0.038826
C3orf14	2.36299	0.0388319
SLC6A9	2.08806	0.0388658
DNMT3B	0.439329	0.0388705
ANKHD1	1.69119	0.0388757
TP53BP1	0.543234	0.0389752
ITGB5	0.479523	0.0390749
MMP16	0.335093	0.0390749
TNFAIP8L3	0.328249	0.0390749
NAT9	0.307086	0.0390749
CHRM3	0.180045	0.0390749
CD19	0.303505	0.039115
MADD	0.344136	0.0391194
LARP4	2.96024	0.0392621
CRKL	2.07411	0.0392621
USP42	1.95006	0.0392621
TTPAL	1.99083	0.0393243
HEYL	2.80153	0.0393544
JMJD6	1.92368	0.0393671
ACSL4	3.04056	0.0395169
RPGRIP1	0.268787	0.0395169
HYAL1	0.405989	0.0395385
BTBD19	0.385199	0.0395726
WAC	2.17346	0.0395756
PLAA	2.38714	0.0397224
PTPMT1	2.34307	0.0397439
VIPAS39	0.528922	0.0397477
BRCC3	0.515391	0.039867
EIF2AK4	2.67555	0.0398987
PDE7A	0.445335	0.0398987
TMEM41B	2.0754	0.0399336
UBASH3B	3.591	0.0399466
HYAL2	2.09708	0.0400382
SCARNA1	0.206495	0.0400481
MYCN	4.13598	0.0401395
MCF2L2	0.52769	0.0401395
MCUR1	2.42026	0.0403696
OSCP1	0.413855	0.0403696
GYS1	0.464743	0.040446
SLC46A1	0.35602	0.040446
ANO6	2.65359	0.0405241
TLR10	0.21879	0.0405573
BMP8A	3.18885	0.0405685
CNOT9	1.87614	0.0405685
RAB11FIP4	2.63231	0.0405971
KLHL11	2.01056	0.0406653
NMT2	6.2437	0.0406975
ARHGEF1	0.349714	0.0406996
EXOC4	0.435513	0.0407049
NRBP1	2.0076	0.0407093
PARP3	0.546526	0.0407605
CNEP1R1	2.67844	0.0408724
VWC2L	0.313997	0.0408903
MAP3K15	2.70231	0.0409149
[truncated: 189 more rows]

## Sheet: PD 12 h vs 6 h
Gene name	FC	adj pValue
PPIF	4.06297	1.22226e-05
NPM3	5.57854	0.000324848
DLK2	5.17208	0.000324848
RBP4	4.09422	0.000746639
RHEBL1	3.83671	0.0033221
MRTO4	4.03684	0.00375628
NOLC1	3.33318	0.00375628
DKC1	3.71161	0.00402726
NT5C	4.36029	0.00543764
PES1	2.69437	0.00543764
CEMIP	4.25162	0.00558219
ZFAND2A	3.17769	0.00595995
EBNA1BP2	3.15993	0.00595995
DDX39A	2.70697	0.0060043
TSR1	3.0159	0.00751094
NOB1	4.14721	0.00751145
RPP40	2.68405	0.00791477
EXOSC5	2.84679	0.00864839
EIF4A1	2.6098	0.00864839
FAM20A	4.30744	0.00899837
SRM	3.75728	0.00932516
CSKMT	3.31454	0.00961488
HPS5	5.1868	0.00982188
NOP2	3.25198	0.0101027
RTCB	2.19024	0.0106043
GTPBP4	3.66015	0.0116805
FAM167B	3.56002	0.011966
KTI12	2.66521	0.0136314
GPR39	6.77868	0.0143189
EMG1	3.05745	0.0143189
TGM1	3.39016	0.0161894
CTPS1	4.33231	0.0181215
FBL	2.85424	0.0181215
GNAT1	3.95075	0.0192027
GALNT15	3.61597	0.0192027
GPX2	2.7687	0.0192027
RBM19	2.40868	0.0197163
GAR1	2.43888	0.020038
CDC25A	2.36555	0.020038
TGM5	3.1845	0.0219909
FTSJ3	2.35418	0.0224081
GRWD1	3.50796	0.0224618
ID1	2.5693	0.0232816
TRABD2B	2.87359	0.0241971
ANXA8	4.22464	0.0282226
TNIP1	3.40664	0.0311588
NOP9	2.85297	0.0315036
AATF	2.14383	0.0321025
KRT18	3.03894	0.0358032
ZPR1	2.80834	0.0358032
TIMP1	3.09125	0.0358331
EEF1AKNMT	2.30263	0.035939
MARCH3	3.65644	0.0386214
PSMD7	2.41383	0.0389772
PPAN	3.79005	0.0397727
LPL	3.6716	0.0397727
POLR3D	2.45677	0.0397727
MOB3C	2.16637	0.0422504
SNRPD1	2.75737	0.0434276
DDX27	2.21087	0.0434276
SUV39H1	2.20644	0.0434276
C1QBP	2.36951	0.0435356
MED10	2.53033	0.0451409
MAGOHB	2.22872	0.0455582
GPX3	2.63801	0.0458149
ALOX15B	3.53883	0.0479361
RETN	4.71085	0.0486278
