# Supplementary material for: Prolonged dialysis during ex vivo lung perfusion promotes inflammatory responses
Source: Front Immunol. 2024 Mar 22;15:1365964. doi: 10.3389/fimmu.2024.1365964 (PMC10995259; doi:10.3389/fimmu.2024.1365964)
Supplement: Supplementary file 1 [file DataSheet_1.zip › Additional file 3.XLSX]

## Sheet: Legend
Additional file 3. Comparative analysis of fold changes between the GS and PD groups. A comparative analysis of the gene expression fold changes (FC) at 6 h (6 h vs 0 h) and at 12 h (12 h vs 0 h) was conducted between the GS and PD group using a unpaired and non-parametric Wilcoxson, as the FC data did not pass a normality test. The comparison gene list was obtained from the FC comparison generat…

## Sheet: PD > GS - 6 h vs 0 h
Gene.name	mean FC-GS	mean FC-PD
MYCT1	-0.346056	0.665203
SAMD5	-0.470274	0.278365
PTPRK	-0.0248659	0.268913
THEMIS	-1.55841	-0.230087
NCOA7	0.0174601	0.942235
RIMS1	-0.206183	0.360897
CEP162	-0.783165	-0.0862818
TBX18	-0.569542	0.412445
ZNF292	-0.290363	0.549391
CASP8AP2	-0.950648	0.019463
EPHA7	-0.720723	-0.0140814
FHL5	-0.36515	0.315727
PRDM1	0.831984	1.67491
AFG1L	-0.508958	0.0321785
HDHD2	-0.423998	-0.177693
LIPG	-0.16115	0.367734
RAB27B	-0.587207	0.143386
MINDY2	-0.515576	0.0287851
CGNL1	-0.215798	0.111923
RFX7	-0.44972	0.600417
NEDD4	-0.579315	0.285248
TMOD2	-0.380142	0.376668
USP8	-0.556661	-0.059576
GALK2	-0.727095	-0.175245
SEMA6D	-0.598161	0.0224013
GATM	-0.378076	0.271048
UBR1	-0.209822	0.267223
NDUFAF1	-0.734408	-0.0042403
RASGRP1	-0.69184	-0.111258
FAM98B	-0.203411	0.255295
AQR	-0.242287	0.413294
TSHZ1	-0.249001	0.221035
ZNF407	-0.454812	0.0270669
ZNF532	-0.113664	0.0640217
DIS3L	-0.159322	0.358388
SNORD16	0.342279	0.674064
UACA	-0.45361	-0.0540715
MYO9A	-0.266271	0.483387
SENP8	-1.06002	-0.489895
MIS18BP1	-0.265018	0.431902
ATL1	-0.353463	0.387314
ERO1A	-0.376316	0.184212
SYNE2	-0.385577	0.0164137
TEK	-0.301128	0.404299
MLLT3	-0.196754	0.200079
CNTLN	-0.437965	-0.00434685
PSIP1	-0.223437	0.281809
FREM1	-0.61873	0.397056
KDM4C	-0.365007	0.159508
KIAA2026	-0.23768	0.474225
SMARCA2	-0.429057	0.237804
KANK1	-0.285846	0.347403
PRUNE2	-0.762257	0.277656
RECK	-0.121604	0.274645
ALDH1B1	-0.551622	-0.161389
TRIM14	-0.787251	0.117818
PLPPR1	-0.664009	0.16507
FRRS1L	-0.107506	0.421437
SVEP1	0.0370564	0.31066
ZNF883	-0.667242	-0.0572353
TNFSF15	-0.433505	0.28373
RAB14	-0.0613278	0.803773
PDCL	-0.141955	0.294952
TBC1D5	-0.4735	0.129392
CLASP2	-0.478163	0.167368
ULK4	-0.458177	-0.0115566
ZNF660	-0.964511	-0.094381
EXOSC7	-0.42476	0.128052
LIMD1	-0.0625414	0.212019
USP4	-0.272086	0.223708
NICN1	-0.477771	0.0940461
PDE12	0.547566	1.13081
PTPRG	0.109598	0.832624
FRMD4B	0.111701	0.711473
ITPR1	-0.339258	0.52324
ACAD11	-0.585659	-0.0323099
PLSCR4	-0.192568	0.417873
PPM1L	-0.135034	0.190824
GOLIM4	-0.185545	0.491256
PLD1	-0.609836	-0.144889
GNB4	-0.475794	0.881369
VPS8	-0.268199	0.10993
EHHADH	-0.448048	-0.0451066
OSTN	-0.150175	0.582495
DLG1	-0.141998	0.409993
NCBP2	-0.154132	0.0248687
HACD2	-0.145748	0.268058
ARHGAP31	0.0229391	0.372538
CD200	-0.296985	0.51427
BBX	-0.344827	0.613985
SENP7	-0.458439	0.116723
ARL13B	-0.678345	-0.0437086
EPHA3	-0.216157	0.511333
VGLL3	0.129577	1.05462
ADAMTS1	-0.0114874	0.51145
SYNJ1	-0.360684	0.0788897
DNAJC28	-1.04154	-0.448788
DOP1B	-0.528643	0.211383
CDH11	-0.0974126	0.589813
CTCF	-0.415951	-0.0968798
NFATC3	-0.227441	-0.0859252
CES5A	-0.109257	0.172779
RBL2	-0.545133	0.269967
CHD9	0.133444	0.956525
PHKB	-0.0849817	0.287179
ZNF567	-0.546588	-0.214135
ZNF260	-1.02036	-0.463068
ZFP30	-0.749724	-0.225764
NLRP12	-1.03814	-0.406573
LOC100517161	-0.814067	-0.149886
ZNF175	-1.30753	-0.54908
PIGE-108A11.3	-1.43477	-0.414392
ZNF470	-0.962058	-0.187473
ZNF135	-0.284167	0.181615
PRDM2	0.364732	0.744449
FAM43B	0.468425	1.11981
EIF4G3	-0.232098	0.14352
NIPAL3	-0.511062	0.136114
EPB41	-0.364788	-0.0743537
ARHGAP28	-0.297099	0.28909
ZNF521	-0.613856	-0.00263681
B4GALT6	-0.506673	0.312283
RNF125	-0.913416	-0.0127714
DTNA	-0.295828	0.309263
ZNF397	-0.938633	0.154471
ZSCAN30	-0.201613	0.601718
PARD6G	-0.248761	0.785436
CTBS	-0.403462	0.664669
ST6GALNAC3	-0.38213	0.233324
FPGT	-1.22348	-0.382813
IL23R	-0.911939	-0.184807
SLC35D1	-0.0884365	0.441771
SGIP1	-0.644973	-0.0606967
LEPR	-0.0656105	0.865106
DNAJC6	-0.431298	0.596172
RAVER2	-0.448728	0.0736599
ROR1	-0.152143	0.652564
PGM1	-0.0439908	0.79366
PATJ	-0.34638	0.154721
TCEANC2	-0.728759	-0.204175
TMEM269	-0.329075	0.609918
ZFP69B	-0.237375	0.125031
MS4A2	-0.482362	-0.0643506
CKAP5	-0.528075	0.120346
LDLRAD3	-0.19376	0.146151
CAPRIN1	-0.295572	0.186251
PDE3B	-0.279626	0.711089
RNASEH2A	-0.351844	0.0227334
LOC100738906	-1.14299	-0.545261
UIMC1	-0.0909556	0.428369
POC5	-0.614843	-0.105783
F2R	0.472266	1.27171
AP3B1	-0.484635	-0.0159087
ARSB	-0.0176135	0.260086
RASGRF2	-0.62505	0.158291
RASA1	-0.618177	0.111874
CAST	-0.0891887	0.274283
PAM	-0.0879798	0.345443
PPIP5K2	-0.425869	0.315872
FBXL17	-0.0287711	0.520931
FER	-0.321672	0.228919
APC	-0.255202	0.424548
SLC12A2	0.078969	0.613114
FAM13B	-0.06332	0.274498
LRRTM2	-0.365324	0.556215
EGR3	-0.698056	0.690747
DOCK5	-0.344751	0.17251
KCTD9	0.0134103	0.420711
NEK1	-0.224279	0.0526676
CBR4	-0.520945	-0.19778
DDX60	-0.804411	0.308017
ZNF268	-0.541554	-0.113458
FAM216A	-0.438794	0.271832
TAOK3	-0.342511	0.377334
MED13L	0.133592	0.843912
TBX5	-0.698148	0.28594
MYO1H	-0.459819	0.454101
CMKLR1	-0.70961	-0.299332
SGSM1	-0.362904	0.0876559
TTC28	-0.220371	0.5278
SLC5A1	-0.0471645	0.252514
YPEL1	-0.336641	0.112521
LYST	-0.283676	0.373205
SIPA1L2	-0.0986299	0.506537
ZNF248	-0.779247	-0.129906
BICC1	0.157741	0.822226
ZNF365	-0.490641	-0.0696753
TET1	-0.659049	-0.183964
KAT6B	-0.00682785	0.452708
PARG	-0.277548	0.00197133
PRKG1	0.0241884	1.22294
SORBS1	-0.0570729	0.565652
SLIT1	-0.174197	0.213898
TCF7L2	-0.226954	0.344889
VWA2	-0.435205	0.607324
SHTN1	-0.220265	0.279081
NEB	-0.253842	0.370637
RND3	0.683102	1.6489
MBD5	-0.274245	0.199116
ZEB2	-0.518108	0.239633
R3HDM1	-0.28719	0.0060903
SPAG11	-0.322235	0.225012
GPM6A	-0.161135	0.537795
WWC2	-0.127489	0.584155
PRIMPOL	-0.888428	-0.290102
FIGN	-0.717533	-0.06544
COBLL1	-0.266961	0.340266
SLC38A11	-0.184118	0.727244
SCN3A	-0.701582	0.357992
CSRNP3	-0.441684	0.261831
CYBRD1	-0.311745	0.213129
ITGA6	-0.332298	0.0459928
MAP3K20	-0.225541	0.223409
SCRN3	-0.586955	-0.0863164
ITPRID2	0.195273	0.689425
GULP1	-0.29382	0.482801
MYO1B	-0.210781	0.448613
CAVIN2	-0.333376	0.220358
RFTN2	-0.66168	0.25805
PLCL1	-0.331832	0.112593
SATB2	-0.108909	0.540728
C2orf69	-0.476057	0.201014
AOX1	-0.676417	-0.192239
FZD7	-0.240219	0.279683
ZDBF2	-0.828858	0.0904301
MAP2	-0.212166	0.990912
KANSL1L	-0.843593	-0.0253885
VWC2L	-0.73278	0.167479
IHH	-0.189683	0.443014
DOCK10	-0.388843	0.101158
C11orf42	0.265445	0.854774
FCHSD2	-0.523442	0.117564
INTS4	-0.824302	-0.410944
MRE11	-0.615769	-0.130091
MAML2	0.0338169	0.621508
PDGFD	-0.552548	0.0613837
ATM	-0.402072	0.0311366
RDX	-0.387328	0.360013
ARHGAP20	-0.883624	1.01719
FMO2	-0.604289	0.341933
ATP2B4	-0.260462	0.0940836
PEX1	-0.290063	-0.023634
CASD1	-0.405679	0.404261
MEOX2	-0.900989	-0.454258
CRPPA	-0.347763	0.142125
RAPGEF5	-0.0842945	0.577753
SEMA3D	-0.225082	0.681129
ATXN7L1	-0.329303	0.274173
COG5	-0.427409	0.0713815
DARS2	-0.541412	-0.213327
RC3H1	0.193174	0.673124
TPR	-0.181702	0.230491
DTL	-0.377262	0.307246
CD38	-0.713627	0.0344625
LDB2	-0.325345	0.0705269
PCDH7	0.000724387	0.875428
WDR19	-0.429504	0.118882
LIMCH1	-0.0113853	0.345721
ATP10D	-0.254943	0.3563
SLAIN2	-0.0346045	0.359532
FRYL	-0.148384	0.649257
LOC110262090	-1.09119	-0.290934
GUCY1A1	-0.635324	0.112917
TMEM144	-0.737158	-0.114145
RAPGEF2	-0.0587929	0.399909
CEP135	-0.586249	0.0203055
SH3D19	-0.260865	0.0779861
NR3C2	-0.471444	0.310848
PABPC4L	-0.171475	0.377648
SPRY1	-0.757915	0.100918
KIAA1109	-0.432433	0.0847975
PDE5A	-0.320712	-0.0400418
ENPEP	-0.0610831	0.970834
LRIT3	-0.244087	0.373183
PAPSS1	-0.151827	0.439723
GSTCD	-0.560789	0.156742
CCSER1	-0.268168	0.336212
MMRN1	-0.260448	0.540035
HELQ	-0.658057	-0.353835
PRKG2	0.00244735	0.970348
BMP3	-0.575405	-0.0437906
ANKRD61	-0.38103	0.101583
PMS2	-0.455224	-0.0549645
GJC3	-0.230598	0.201113
IFT22	-0.199786	0.00862173
ZKSCAN2	-0.485609	0.238201
PARN	-0.438611	0.0273139
ERCC4	-0.223597	0.0474945
TIGD7	-0.41562	0.101802
FAM120A	-0.179204	0.578985
IL1B	-0.557355	1.77612
IL1A	0.10433	1.77645
LOC100523897	-1.05355	-0.195558
DUSP2	0.450474	1.65967
TMEM182	-0.721265	0.177117
INPP4A	-0.17613	0.00276202
VWA3B	-0.681516	-0.0617928
ANKRD23	-0.226386	0.0889443
GGCX	-0.451476	-0.0653492
ALMS1	-0.34216	0.222047
EXOC6B	-0.217819	0.169955
EHBP1	-0.211996	0.428254
XPO1	-0.656435	-0.0741036
PPP4R3B	-0.413952	0.384901
PRKCE	0.250419	0.922895
SRBD1	-0.835637	-0.197096
PREPL	-0.64723	0.173183
PLEKHH2	-0.254488	0.195611
SLC8A1	-0.301427	0.264864
HEATR5B	-0.654118	-0.0383155
CRIM1	-0.0345757	0.689511
LDAH	-0.122907	0.33188
SNORA80B	-0.992834	-0.111118
ZNF572	-0.906769	0.00690277
RSPO2	-0.349031	0.397752
RIMS2	-0.229847	0.252569
VPS13B	-0.255823	0.548645
TSPYL5	-0.368437	0.103498
WWP1	-0.0323043	0.479714
CA13	-0.368101	0.0840717
HNF4G	-0.940467	0.0608564
SBSPON	-0.468739	0.0400311
PREX2	0.0655381	0.799873
CYP7B1	-0.267668	0.497108
CLVS1	-0.789335	0.175604
RB1CC1	0.233335	0.449704
NA	0.0242797	0.743404
ETV3	0.617462	1.29807
SNAPIN	-0.2642	0.140954
GOLPH3L	-0.280916	0.58954
RPRD2	-0.652923	-0.0156851
VPS45	-0.826609	-0.489522
NGF	-0.259715	0.317123
CTTNBP2NL	-0.20614	0.817129
LRIF1	-1.08079	-0.318124
KCNA3	-0.523618	-0.0125083
KCNA2	-0.526106	0.0966675
AGL	-0.651936	-0.200488
KYAT3	-0.166777	0.0780004
ARHGAP6	0.0637658	0.426242
MSL3	-0.12233	0.1847
VEGFD	-0.573245	0.539603
ZRSR2	-0.686294	0.0595133
CDKL5	-0.139915	0.217903
PHEX	-0.0985416	0.652183
DMD	-0.0129602	0.572744
CASK	0.091699	0.383943
GPR82	-0.518395	0.264053
OPHN1	-0.623021	-0.118195
FOXO4	-0.116577	0.145984
ATRX	-0.345102	0.49971
CHM	-0.82885	0.14385
PWWP3B	-0.351693	0.110939
CAPN6	-0.785051	0.339724
TMEM255A	-0.258947	0.952611
CD40LG	-0.462083	0.242249
ARHGEF6	-0.352227	-0.0677451
ATP11C	-0.166753	0.268695
SLITRK2	-0.438218	0.324351
NA	0.0480596	0.554218
CAP2	-0.696372	0.271147
ZBED9	-0.99629	0.0135644
CCHCR1	-0.343706	0.199302
TNF	0.891907	1.8959
HMGCLL1	-0.128765	0.348764
SRSF3	-0.0179408	0.543262
BICRAL	-0.534428	-0.0919784
ZNF318	-0.496208	0.137364
ANKRD66	-0.199681	0.6532
MMUT	-0.245904	-0.0301254
SCAPER	-0.210021	0.386857
SSTR1	-0.464811	0.313757
RALGAPA1	-0.133236	0.464498
AKAP6	-0.338322	0.441587
SLC12A6	-0.32462	0.559159
NR2F2	-0.655158	-0.157695
MCTP2	-0.136432	0.209065
FUT8	-0.427657	0.0875368
U2	0.318984	1.21315
ZFP36L1	-0.347897	0.29581
SLC39A9	-0.23517	0.208209
ALDH6A1	-0.690552	-0.0348695
GPATCH2L	-0.0139652	0.509079
NOXRED1	-0.570573	0.258711
FLRT2	-1.13715	-0.532521
TTC8	-0.384762	0.179095
RPS6KA5	-0.514251	0.0568113
BCL11B	-0.449283	0.302797
H1F0	-0.137226	0.403375
GDF11	-0.0915808	0.607625
LRIG3	-0.548233	0.062732
GRIP1	0.191507	0.559338
SLC35E3	-0.0892532	0.476223
FRS2	-0.243478	0.887683
TMTC1	-0.319939	0.436984
CCDC91	-0.254663	0.199027
MANSC4	-0.59839	-0.130824
ITPR2	-0.0954911	0.346372
ABCC9	-0.245653	0.769353
PDE3A	-0.165934	0.685852
PLEKHA5	-0.222771	0.402151
RERG	-0.269579	0.160267
CREBL2	-0.240985	0.358344
CCDC77	-0.61106	-0.328813
CNTN1	-0.427533	0.642043
AMIGO2	0.181586	0.431406
C12orf73	-0.384818	-0.133636
NEDD1	-0.257167	0.252402
ELK3	0.10944	0.71166
CCDC38	0.217205	1.08853
KITLG	-0.189541	0.406073
CEP290	-0.369721	0.187839
OTULINL	-0.173134	0.294601
CDH12	-0.394986	0.559545
CDH10	-0.275754	0.335425
CDH6	-0.610215	0.788513
RANBP3L	-0.715428	0.202626
C5orf51	-0.426813	0.618251
TMEM267	-1.0209	-0.35531
NNT	-0.317205	0.131265
PLK2	-0.711858	-0.044058
GAPT	-0.982337	-0.330326
RGS7BP	0.164182	0.489788
MAST4	0.0525682	0.646373
PIK3R1	-0.236584	0.00012851
CREBRF	0.437092	1.42469
STK10	-0.132906	0.157108
GABRB2	-0.396005	0.31425
NBEA	-0.0322653	0.246247
RB1	-0.269568	0.238454
AKAP11	-0.0480347	0.909024
VWA8	-0.25072	0.0494581
FGF14	-0.103893	0.709638
CDC73	0.00359819	0.420566
ESRRG	-0.329241	0.63049
GPATCH2	-0.310712	0.113366
CHML	-0.387462	0.280239
LBR	-0.328634	-0.0865224
CDC14B	-0.336315	0.174511
TOPORS	0.502079	1.10377
JCAD	-0.0410077	0.607979
CACNB2	0.147125	0.796578
NSUN6	-0.711842	-0.32782
PTER	-1.10635	-0.265671
ITGA8	-0.386872	0.454869
ACBD5	-0.177597	0.263103
THNSL1	-1.18173	-0.57794
MLLT10	-0.28571	0.0890442
CAMK1D	-0.184179	0.230232
GOLGA7	-0.153158	0.123985
SHLD1	-0.99053	-0.265738
CHGB	-0.349319	0.0620777
PLCB1	-0.161258	0.59132
C20orf194	-0.511596	-0.00587431
SNORD110	0.634425	1.26361
NCOA6	-0.0332907	0.202872
DSN1	-0.211951	0.413432
TGM2	-0.440429	0.0459371
STK4	-0.155674	0.603946
ADNP	0.0872238	0.512137
PPP1R3D	-0.0778984	0.437468
TAF4	-0.280984	0.00720081
BPTF	0.00490135	0.36259
DCAF7	-0.676327	-0.232447
NBR1	-0.412954	0.0600361
ZNF652	0.049828	0.425012
BRIP1	-0.599736	0.164907
SYNRG	-0.413068	-0.042658
CCL4	0.253475	2.27564
CCL3L1	0.399231	2.13107
UNC45B	-0.866277	-0.0861102
CCT6B	-0.318762	0.351948
RAB11FIP4	-0.102379	0.418673
TAOK1	-0.170027	0.62868
CPD	-0.0617384	0.474924
RFLNB	-0.0909898	0.755296
ZNF287	-0.732823	0.0529229
LMBR1	-0.0310855	0.133335
KMT2C	-0.175848	0.453788
TCAF1	-0.2371	0.118088
CLEC5A	-0.814994	0.0332475
CHRM2	-0.302589	0.53597
CALD1	-0.130472	0.380597
PLXNA4	-0.0800175	0.788465
TMEM209	-0.28513	0.361166
AHCYL2	-0.0769044	0.282987
ASB15	-0.349223	0.270505
CPED1	-0.309722	0.242611
CTTNBP2	-0.168156	0.255158
MDFIC	-0.241797	0.540741
IGFBP1	0.0871513	0.383536
CDK13	0.0330997	0.26224
EIF1AY	-0.264497	0.389877
FUT10	-0.567497	-0.217315

## Sheet: PD < GS - 6 h vs 0 h
Gene.name	mean FC-GS	mean FC-PD
SYTL3	0.424766	-0.180537
FABP7	-0.121824	-0.690407
RBPMS2	0.493069	-0.0321774
HYPK	0.424877	-0.0615588
ZADH2	0.108508	-0.332487
MRPS11	-0.125937	-0.655454
VCP	0.21066	-0.0204209
CA9	0.188531	-0.36303
STOM	0.581104	0.122643
ARPC5L	0.635869	0.00584814
LRRC8A	0.512852	-0.0793683
NTMT1	0.216377	-0.389195
PRRX2	0.702047	-0.297221
RPL7A	0.142149	-0.111129
SURF6	0.0682266	-0.437692
SNORD36	0.978927	0.269918
SURF1	0.310903	-0.284563
SARDH	0.944962	0.0281853
TOPAZ1	0.0200469	-0.631122
KLHL18	-0.0662239	-0.22584
CCDC51	-0.0484868	-0.579868
MAPKAPK3	0.319753	-0.0402735
MANF	0.503201	-0.0958135
TWF2	0.444494	-0.263569
RNF7	0.336823	-0.0273057
SCARNA7	-0.104094	-0.736823
LRRC31	0.507123	-0.327955
VWA5B2	0.493393	-0.165102
SLC9C1	0.526418	-0.368646
PDXK	1.22854	0.694406
TRPM2	-0.00924448	-0.80645
ZDHHC7	0.235086	-0.258821
Metazoa_SRP	1.31066	0.402096
MLYCD	-0.159198	-0.848293
SNORD71	0.300131	-0.0850033
NOB1	0.854452	0.2749
BEAN1	0.381806	-0.390453
CIAO2B	0.281129	-0.315928
TRADD	0.144597	-0.196695
TPPP3	0.0636986	-0.341512
ATP6V0D1	0.230619	-0.338883
PARD6A	0.0363492	-0.675623
GFOD2	0.150857	-0.411202
CENPT	0.00101877	-0.641052
NUTF2	0.223564	-0.124013
RINL	0.0184293	-0.214235
FBL	0.321067	-0.129337
EXOSC5	0.519713	-0.164977
ERICH4	-0.136936	-0.650545
SMG9	0.0684513	-0.609928
KCNN4	0.173583	-0.691517
ZNF296	0.611712	-0.165702
GEMIN7	-0.111132	-0.828462
PPP1R13L	0.436729	-0.0882828
CD3EAP	0.617055	-0.0958007
GIPR	0.430394	-0.159771
PGLYRP1	-0.0918363	-1.18375
PPFIA3	-0.345484	-1.25187
FAM71E1	0.153851	-0.458958
LOC100620498	0.927504	0.345067
CTU1	0.58401	-0.112164
EPS8L1	0.523872	-0.0689624
COX6B2	0.588131	0.0950615
TNFRSF18	0.680601	-0.187994
UBE2J2	0.531104	-0.116225
SCNN1D	0.993832	0.0629477
ATAD3A	0.413713	-0.435183
TMEM52	1.06772	0.0553156
DNAJC11	0.38769	-0.0285265
ZBTB17	0.324849	-0.154647
ZDHHC18	0.399247	-0.168119
GPATCH3	0.404364	-0.0189179
TRNP1	0.712638	0.047207
GJB3	1.82358	1.10397
SNORA55	1.08896	0.676857
PRELID3A	0.0059032	-0.23764
TSPAN1	0.202252	-0.478453
NASP	0.361645	0.094944
MED8	0.23287	-0.312049
ELOVL1	0.562878	0.124014
EBNA1BP2	0.300576	-0.0217492
PPIH	0.0720838	-0.128173
TMEM80	0.0862701	-0.603288
SNORA52	0.81952	0.285909
TSPAN32	0.137006	-0.34612
SLC22A18	0.518277	-0.399162
LTO1	0.588427	-0.108242
TBC1D10C	-0.67919	-1.39646
RBM14	0.118729	-0.283214
BRMS1	0.204718	-0.268671
CST6	0.251229	-0.534655
DRAP1	0.253347	-0.116097
FAM89B	-0.115233	-0.710201
NXF1	0.256002	-0.293964
TMEM223	0.23535	-0.225104
CSKMT	1.087	0.0412174
C11orf98	0.147996	-0.535276
ROM1	0.108719	-0.668953
TMX2	0.342953	0.00876864
MED19	0.298	0.0677126
YPEL4	1.17488	0.580092
C1QTNF4	0.827018	0.122333
PTPMT1	0.539741	-0.0173275
ACP2	0.104215	-0.303419
SLC35C1	0.255775	-0.0180484
TRIM11	-0.40009	-0.722074
LPAR2	0.144856	-0.387822
REX1BD	0.0928833	-0.686179
ARRDC2	0.567788	-0.131222
SNORA68	0.917751	0.236249
PGLS	0.0414876	-0.274387
CYP4F3	-0.204507	-0.676067
C19orf67	0.223791	-0.537905
C19orf53	0.0885629	-0.352792
GADD45GIP1	0.16566	-0.578884
PIN1	0.0294492	-0.219375
PPAN	0.842098	0.201972
KEAP1	-0.0897059	-0.423992
ssc-mir-199a-2	0.488377	0.0698905
SNAPC2	0.426045	-0.0942426
NMRK2	0.280535	-0.389557
DOHH	0.404429	-0.110789
TMPRSS9	0.312279	-0.372599
CBARP	0.704472	-0.334426
RNF126	0.592626	-0.03997
MIER2	0.511337	-0.0453113
MXD3	-0.0399438	-0.696395
CLTB	0.689965	0.141394
ARL10	-0.106649	-0.603052
KIAA1191	0.680433	0.470905
SPATA24	0.173556	-0.25243
CD14	0.810285	0.187446
PXMP2	0.153656	-0.199928
CDK2AP1	0.256204	-0.0439682
RHOF	0.215603	-0.106004
PHETA1	0.0172383	-0.883584
C12orf49	0.4821	0.0858934
MSI1	0.735035	0.0978633
ASPHD2	0.154499	-0.532937
TFIP11	0.0459201	-0.252549
PIK3IP1	0.211294	-0.0535109
GUCD1	0.161866	-0.12493
YDJC	0.534058	-0.387653
THAP7	0.596883	-0.161485
MRPL40	0.389341	-0.0321572
SEPTIN5	0.634788	0.0659
COG2	-0.0808353	-0.239181
DDIT4	0.580777	-0.249249
DNAJB12	0.414901	0.19896
CHCHD1	0.234962	-0.348522
ANXA11	0.334699	0.101014
RBP4	1.24472	0.422193
AVPI1	0.62202	0.00733858
HIF1AN	0.450748	0.240801
C10orf143	0.248421	-0.126969
BIN1	0.101421	-0.387575
LETM2	0.594707	-0.17402
EIF4EBP1	0.365329	-0.240251
GRB14	-0.0054468	-0.796775
HES6	0.761459	-0.15939
PER2	0.602596	0.136554
P2RY2	0.857395	0.243881
PPP2R1B	0.447904	0.238744
ZPR1	0.657895	0.299694
TRAPPC4	-0.187916	-0.835507
ABCG4	0.0847072	-0.393361
C4BPB	-0.0480546	-0.444951
SCARNA3	-0.0243348	-0.35383
MYL5	1.30279	0.0777668
TMEM129	0.186989	-0.148199
RNF4	0.264373	0.0407218
BEND4	1.35268	0.164767
RASL11B	0.720518	0.172068
COX18	-0.0775916	-0.539513
AREG	2.07533	1.45565
MICALL2	0.680764	-0.120155
WIPI2	0.437855	0.0443055
NPTX2	1.71302	0.456684
PLA2G10	0.131506	-0.736568
COPS6	0.151385	-0.321393
PVRIG	-0.258769	-0.762469
ACHE	0.79488	0.182433
SH2B2	0.533538	-0.0408804
SRRM3	0.389052	-0.468462
RCC1L	0.207541	-0.214728
STX4	-0.242665	-0.523774
PHKG2	0.493905	-0.0762025
ZNF688	-0.0104333	-0.711387
KIF22	-0.168678	-0.522107
PPP4C	0.303114	-0.0100811
TUFM	0.185457	-0.169401
KDM8	-0.158919	-0.552484
GDE1	0.671891	0.229887
PGP	0.13059	-0.47887
NDUFB10	-0.0310367	-0.349756
RPL3L	0.259471	-0.485039
METTL26	0.138384	-0.559724
IPPK	0.416731	0.0530082
MFSD9	-0.0584571	-0.289953
ZAP70	-0.722353	-1.05939
KANSL3	-0.105001	-0.222421
USP39	0.140989	-0.103864
HK2	0.962472	0.505769
AUP1	0.341383	-0.0470789
NAGK	-0.444964	-0.815061
EIF2B4	0.042007	-0.392467
CIB4	0.454437	-0.139464
FKBP1B	0.12935	-0.61261
TMEM18	0.47153	0.179381
CYC1	0.0817357	-0.452716
EXOSC4	-0.0496523	-0.707758
EXT1	0.481527	0.0896347
MRPL15	0.411827	0.1238
TOMM40L	0.207959	-0.499589
USF1	0.145898	-0.425085
TSTD1	0.151142	-0.365191
RRNAD1	0.0362158	-0.279416
LMNA	0.784872	-0.0212122
EFNA1	0.434116	-0.0901842
EFNA4	0.0616852	-0.703515
DCST1	0.528984	-0.0968547
ZBTB7B	0.343542	-0.151072
S100A1	-0.108612	-0.522254
S100A6	0.562661	-0.28268
BOLA1	-0.199757	-0.521836
SUV39H1	0.36131	-0.0463943
PQBP1	0.361535	-0.215279
RTL9	0.178084	-0.219242
SOWAHD	-0.514917	-1.25311
CCNQ	0.171372	-0.480143
NAA10	0.58853	-0.427491
FUNDC2	0.0743745	-0.434517
MTCP1	0.0181243	-0.569017
GNL1	0.701628	0.39062
MRPS18B	0.234493	-0.201191
ATAT1	-0.222527	-0.758393
GPANK1	-0.159589	-0.673021
STK19	0.306587	-0.309203
KLHL31	0.0754416	-0.611784
KIFC1	-0.282639	-0.589508
C7H6orf125	-0.127582	-0.640443
KLHDC3	0.477363	-0.329535
RRP36	0.186793	-0.281636
TM6SF1	0.225839	-0.0316718
MESP1	0.1617	-0.600545
IMP3	0.612038	0.286635
CYP1A2	-0.03016	-0.573465
LTB4R2	-0.227227	-1.18336
TGM1	0.93743	0.503745
PABPN1	0.149992	-0.150734
METTL3	0.437796	-0.217478
PIP4P1	0.0613204	-0.384201
DIO2	0.363974	-0.683384
CCNK	0.2771	0.0362621
SCO2	-0.135819	-0.523183
MIOX	1.4057	0.0561833
CDPF1	0.206779	-0.626872
A4GALT	0.62712	0.173931
CYP2D25	0.0517399	-0.396487
CCDC134	0.369106	0.0338277
DESI1	0.283365	-0.0803659
RANGAP1	0.292657	-0.117717
RPL3	0.137299	-0.228592
EIF3D	0.23889	0.0106151
C1QL4	0.159252	-0.308266
KRT8	0.631319	0.0120355
SMUG1	-0.139874	-0.658513
HNRNPA1	0.554825	0.37172
NFE2	-0.543747	-1.14394
SARNP	0.494117	-0.000250586
SHMT2	0.183641	-0.29329
DUSP16	0.636051	0.241033
CD163L1	-0.396348	-0.943937
SCARNA12	0.953977	0.106294
ATP6V1E1	0.480027	0.0203916
TUBA8	0.279187	0.0818127
CTNND2	0.349676	-0.19942
MRPS27	0.583877	0.0624523
BNIP1	0.212998	-0.147669
CCDC69	-0.287593	-0.703858
MED10	0.406212	-0.0718774
MRPL36	0.148187	-0.37159
SERP2	0.0994431	-0.252669
RAB20	0.115285	-0.706272
ANKRD10	0.191932	-0.133152
TIMM17A	0.524032	0.10004
ELF3	0.961149	0.224707
HABP4	0.295198	-0.0144179
GJD4	0.917184	0.329
AKR1E2	0.215774	-0.370936
NXT1	0.760072	0.163801
NAPB	0.544835	0.0413379
FASTKD5	0.527511	0.0110756
SDCBP2	0.463362	-0.179236
FAM110A	0.0939938	-0.562433
NOL4L	0.0658242	-0.231965
ACTR5	0.135976	-0.317449
MMP9	-0.267852	-0.939435
BCAS4	0.145522	-0.729281
RAE1	0.618222	0.0350786
PSMA7	0.16546	-0.307311
CABLES2	0.282754	0.00951013
SLCO4A1	1.32065	0.566847
GID8	0.319635	0.0275722
TPD52L2	0.460758	-0.0744745
MAFG	0.397964	-0.0349464
SIRT7	0.101148	-0.534696
CCDC137	-0.0277885	-0.721938
CHMP6	0.330368	-0.308672
MRPL38	0.247013	-0.223803
GGA3	0.213493	-0.131476
JPT1	0.421198	-0.271549
NT5C	0.386896	-0.406509
MRPL58	0.225905	-0.267797
TTYH2	0.384227	-0.20218
RGS9	0.430123	-0.194718
CD79B	0.178732	-0.686642
FTSJ3	0.667628	0.301264
NMT1	0.275479	-0.00370987
TMEM101	0.0788766	-0.366349
CFAP97D1	-0.00768127	-0.516006
KLHL10	0.0409976	-0.690149
NT5C3B	0.430536	-0.113728
SLC35B1	0.433955	0.0855532
MIR142	0.47657	-0.486033
CCL16	0.322749	-0.0611521
NLE1	0.455629	-0.108087
UNC119	0.112995	-0.552078
SPNS3	0.194571	-0.464654
CLDN7	0.327939	-0.212741
ALOX15B	1.11272	0.464347
USP43	0.601945	-0.109831
ZNF18	0.369502	-0.0463027
GRAP	0.59595	-0.363923
MED9	0.646249	0.0671963
PRR15	0.432552	-0.905992
LANCL2	-0.0435085	-0.360617
MRPS24	0.269676	-0.216861
DDX56	0.697895	0.0721874
GCK	0.409288	-0.00489362
HECW1	0.0812842	-0.438737
MRPL41	0.0395758	-0.499493
SNORA17B	1.08527	0.177053
CDC25A	0.257433	-0.0385191

## Sheet: PD > GS - 12 h vs 0 h
Gene.name	mean FC-GS	mean FC-PD
RPF2	0.225158	0.991825
ZBTB7C	-0.683725	0.0959935
PRTG	-0.0401776	0.682032
SPATA5L1	-0.080765	1.01415
CHAC1	1.06429	2.42383
FSIP1	-0.611119	-0.122028
LINS1	-0.0231445	0.351611
DIS3L	-0.0853428	0.626509
THSD4	-0.802475	-0.136144
SAMD4A	0.276664	1.07692
AEN	0.567688	1.30468
PUM3	0.352828	0.857864
FXN	0.707036	1.10121
POLR1E	0.0660111	0.707083
SHB	0.752392	1.54403
TRMO	-0.153578	0.0901318
TRIM14	-0.820061	0.221488
FRRS1L	-0.111623	0.573932
TRAF1	-0.345058	-0.0137367
PSMB7	0.344173	0.813571
SPOUT1	-0.302528	0.251333
NUP214	-0.0120961	0.31003
REXO4	0.478214	1.14417
EXOG	-0.0957505	0.587181
FAM240A	-0.16497	0.670026
ELP6	-0.0438468	0.402512
ARIH2	0.508585	0.865489
ssc-mir-425	-0.0557274	0.832256
IFRD2	0.192698	0.660132
C3orf14	0.216927	0.757092
OXTR	0.447242	1.08876
SUCNR1	-0.797326	0.667187
EIF2B5	0.360247	0.705022
RTP4	-1.06978	0.177206
OSTN	-0.073319	0.503326
FAM43A	0.944223	1.54194
NCBP2	-0.190077	0.208465
UMPS	0.114442	0.621062
DTX3L	-0.709649	-0.0907645
RCAN1	0.46329	1.13362
PSMD7	0.55697	1.0591
MT1A	1.85206	3.27578
GINS3	0.325249	0.815865
E2F4	0.254319	0.624001
SLC12A4	0.457193	0.747272
CEP89	-0.290556	0.188465
TOMM40	0.309206	0.820001
CCDC8	-0.76456	0.00924546
SRM	1.09787	1.71716
MAD2L2	0.188986	0.632332
MRTO4	0.496014	1.41208
FAM43B	0.163453	1.3821
DHDDS	-0.0086988	0.563943
FAM167B	1.54066	2.16216
GNL2	0.148839	0.671179
MTF1	0.0950156	0.913997
RBFA	-0.552826	-0.00535477
IL23R	-0.936329	-0.139467
TTC4	0.0352554	0.551801
PRPF38A	0.550242	0.851782
MOB3C	0.651152	1.15923
MMACHC	0.069354	0.79424
TOE1	-0.254655	0.883967
EBNA1BP2	0.433158	1.00781
KMT5B	0.0171225	0.433065
SF3B2	0.163215	0.353142
EIF1AD	-0.0340217	0.615473
BATF2	-0.469802	1.01539
SLC3A2	0.752183	1.44797
SNORD27	0.556289	1.03821
SCGB1A1	-0.91119	0.49854
CPSF7	0.234054	0.660618
PRPF19	0.48443	1.08532
UBE2L6	-0.131898	0.416394
NAT10	0.214829	0.813812
C11orf91	0.60687	1.34257
ANKLE1	-0.501107	-0.0693649
DDX39A	0.883706	1.33376
CDC37	0.0896651	0.534522
TIMM44	0.202887	0.598872
TMED9	0.54916	0.959029
ENC1	-0.323841	1.60339
LMNB1	0.289326	1.14249
IRF1	0.773657	1.74048
CDC23	-0.263157	-0.0118225
FAM53C	0.544026	1.04332
WDR55	0.275542	0.642222
PDE6A	0.0980509	0.695322
DOCK5	-0.340139	0.046726
EXTL3	-0.471536	-0.00596442
ZNF140	0.107017	0.664602
SNRNP35	-0.103973	0.52788
RBM19	0.249264	0.785334
OAS1	0.00954404	0.874604
MYO1H	-0.481607	0.369884
NF2	0.139215	0.488869
LIF	0.650704	1.56598
PES1	0.477684	0.916884
TRMT2A	0.0141754	0.421199
C1orf131	0.723335	1.29188
ZNF37A	-0.424888	0.610015
PPIF	0.754126	1.8578
DYDC2	-0.332323	0.317556
SH2D4B	-0.0343275	0.691159
GDF2	0.316058	0.787574
IFIT1	-0.253158	0.585619
CYP26A1	0.237523	0.752991
RRP12	0.416015	1.11691
CRTAC1	-0.132195	0.67475
SLC25A28	0.154555	0.672825
NPM3	0.737555	1.78426
NOLC1	0.894628	1.61324
PDCD11	0.0437033	0.911943
NEURL1	0.0280487	0.410684
HABP2	-0.486836	0.457723
TDRD1	-0.954765	-0.314279
NMI	-0.486913	0.450606
UNC5D	-0.312146	0.24179
ARHGEF4	0.320075	0.847571
HS6ST1	0.557515	1.13096
POLR2D	0.0814251	0.236453
SATB2	-0.102869	0.600646
ATIC	0.297666	0.66456
BCS1L	-0.397584	-0.0289744
WDFY1	-0.125398	0.170369
EIF4E2	0.242558	0.696268
ATG16L1	0.689304	1.3372
ssc-mir-10390	0.0290722	0.126359
TRIM21	-0.111043	0.898835
NUP98	0.141831	0.625755
DNAJB13	-0.0905999	0.64378
POLD3	0.401782	0.738
AMOTL1	0.208586	0.58499
ARHGAP20	-0.790325	0.726801
DSCAML1	-0.188213	0.567659
ZNF202	0.076746	0.50659
SLC41A1	0.918139	1.39091
IL24	-0.0550237	0.401888
FZD1	0.0970242	0.439076
IL6	1.29049	2.49723
EEF1AKNMT	-0.272675	0.395697
RGS16	0.0350641	0.999051
PROX1	-0.613189	0.292022
PACC1	0.304732	0.901845
UTP25	0.290149	0.849145
HS3ST1	-0.388278	0.166155
NSUN7	-0.465247	0.188757
LNX1	0.739412	1.63196
PDGFRA	0.119714	0.735017
SDAD1	0.232091	0.720471
SMAD1	0.150973	1.2777
GAR1	0.0773856	0.877667
PRKG2	-0.000792871	0.72275
EIF3B	0.523817	1.07223
PDAP1	0.317382	0.614101
BCL7B	0.479661	1.29911
BUD23	0.461856	0.826849
LOC110260088	0.35629	0.743834
NFATC2IP	-0.224869	0.580107
CIITA	-0.315928	0.295334
NUBP1	0.363505	0.834848
ssc-let-7d	0.171337	0.672533
SNRNP200	-0.0144373	0.375357
MAP4K4	0.661776	1.05323
CCT7	0.16789	0.339165
CYP26B1	-0.491321	-0.0207581
GPN1	0.148598	0.536639
SLC35F6	0.248378	0.743917
OSR1	0.0969442	0.80285
NOL10	-0.106554	0.804336
KHDRBS3	0.155395	0.593334
U6	-0.215233	0.202721
ELOC	0.578909	1.08767
CYP7B1	-0.178631	0.71146
IGSF9	-0.275066	0.462935
CCT3	0.309975	0.776683
SLC25A44	0.362998	1.207
ADAR	-0.327546	0.228384
PSMD4	0.071995	0.623643
RBM8A	0.45051	0.902795
GJA5	-0.769589	0.231615
NGF	-0.438427	0.781534
WDR77	0.196717	0.739775
PRMT6	-0.134846	0.556404
GNL3L	-0.0245592	0.353081
NHSL2	-0.842211	-0.275971
ARMCX2	-0.641152	-0.0523806
RBMX2	0.175441	0.81009
MOSPD1	0.415449	1.22357
DKC1	0.830072	1.66076
CDYL	0.296508	0.842196
RPP40	0.14878	1.01058
PAK1IP1	0.646248	1.37601
STMND1	-0.757258	0.0533641
PGBD1	-0.294579	-0.016212
TAP1	0.0238548	0.445061
MDGA1	-0.0571463	0.518118
BYSL	0.344976	0.97448
DLK2	0.239928	1.27577
POLR1C	0.570328	1.22092
MAD2L1BP	0.0310603	0.566808
ANKRD66	-0.452686	0.743946
ARNT2	-0.0842737	0.352363
FANCI	-0.152356	0.121487
RPP25	0.42917	0.835867
NOP9	0.256969	1.00675
ZFHX2	-0.541761	-0.226359
HOMEZ	-0.69333	0.156221
PRMT5	0.0962619	0.449659
U2	0.210569	1.68779
RIOX1	-0.290626	0.592504
PSMC1	0.570499	0.916892
NRDE2	0.363718	0.865877
ATG2B	-0.0454416	0.523179
PHF5A	0.0592311	0.5169
EIF3L	0.0985237	0.428208
PWP1	0.420071	0.668558
NUAK1	0.440418	1.0099
RHEBL1	0.13633	1.04548
PA2G4	0.498022	0.783585
GSG1	-0.00462509	0.498745
MAGOHB	0.724222	1.14302
NOP2	0.977287	1.51872
ITFG2	0.0283145	0.600873
CCDC38	0.305074	1.24787
CDH12	-0.578383	0.212793
SLC45A2	-0.362295	0.336699
GDNF	0.668542	1.65361
ISL1	-0.0393744	0.333986
RARS	-0.0186543	0.359095
CCT5	0.490505	0.845119
RNASEH2B	0.27564	0.504444
ACOD1	0.277916	2.79612
PCID2	-0.114365	0.462228
ESRRG	-0.413135	1.03582
FH	0.106644	0.266291
SDE2	0.0105668	0.255339
IL2RA	0.412723	1.27074
GTPBP4	0.658139	1.37302
UBOX5	0.0118319	0.572505
SNORD110	0.623275	1.22908
SNRPB	0.632261	1.04333
NSFL1C	0.234192	0.494823
DSN1	-0.135104	0.611779
YWHAB	-0.065902	0.281993
DNTTIP1	0.00980378	0.239202
NCOA5	0.0291274	0.488427
CD40	0.197066	1.03702
DDX27	0.394843	0.862811
UBE2V1	0.151617	0.504749
KCNG1	0.27516	1.03856
ZBP1	-0.378157	0.666967
ALYREF	0.577798	1.14476
CCDC43	0.034251	0.377667
DHX58	-0.565796	0.367386
KLHL11	-0.0119404	0.610671
KRT10	-0.00462365	0.397926
KRT27	-0.755724	-0.127244
SP6	0.324975	0.767218
ZNHIT3	0.870447	1.58666
DHRS11	0.0167709	0.310742
AATF	0.221368	0.694329
TADA2A	0.0538259	0.540398
HEATR6	0.366402	0.835671
CCL4	0.28829	1.90428
PEX12	-0.165394	0.237666
CCT6B	-0.511052	0.0016585
TEFM	-0.455804	0.229539
RAB11FIP4	0.0278404	0.78807
MRM3	0.597574	1.3679
PITPNA	0.266152	0.530027
TLCD2	0.367122	0.835757
FBXO39	-0.666933	-0.15957
C1QBP	0.543768	0.971969
EIF4A1	0.774653	1.22294
ZC3HAV1L	-0.723621	-0.072267
DNAJB9	0.640151	1.29026
ADCYAP1R1	0.347696	1.14636
ZNF777	0.201911	0.504037

## Sheet: PD < GS - 12 h vs 0 h
Gene.name	mean FC-GS	mean FC-PD
ZC3H12D	-0.455425	-1.035
CCDC28A	-0.330001	-0.87017
TAAR9	0.816101	0.240405
ENPP1	0.172801	-0.337884
SAMD3	-0.683182	-1.17865
ARHGAP18	-0.247818	-0.833611
SNX3	-0.0903495	-0.486829
GLDN	-0.313553	-0.653192
TNFAIP8L3	-0.345832	-0.915733
SLC28A2	-0.303236	-0.904059
ELL3	0.430245	-0.405028
PPIP5K1	-0.46971	-0.973715
NFATC1	0.0835775	-0.507216
SOS2	0.186661	-1.13066
GPR137C	-0.953103	-1.84379
FBXO34	-0.256862	-0.552889
ERMP1	-0.357382	-0.725274
TMC1	-0.214191	-0.794271
GNE	0.141561	-0.227595
PHF19	-0.352067	-0.644434
STRBP	-0.228814	-0.68727
FAM78A	-0.258273	-0.890972
MED22	-0.0182016	-0.323429
COL6A6	0.067766	-0.596287
MLH1	-0.347872	-0.763379
GORASP1	-0.291374	-0.66395
MYRIP	-0.25888	-0.960891
SEC22C	-0.218071	-0.594259
TOPAZ1	-0.151637	-0.930246
TMEM115	0.0227523	-0.172495
PARP3	-0.201117	-0.540622
ACOX2	-0.196474	-0.604038
FANCD2OS	-0.0703975	-0.304965
ABTB1	-0.212066	-0.677446
UPK1B	0.149065	-0.553516
ZDHHC23	-0.190961	-0.642373
CYYR1	-0.247891	-0.689406
Metazoa_SRP	1.33014	0.424227
ADGRG5	-1.16824	-1.65319
GOT2	0.00306198	-0.206271
BEAN1	-0.0114085	-0.75038
KIAA0895L	-0.917539	-1.51476
PSENEN	-0.0252399	-0.394124
CIC	0.22097	-0.156666
ARHGEF1	0.108667	-0.77297
CEACAM19	0.229846	-0.367277
PPM1N	0.173628	-0.298908
MYPOP	-0.112601	-0.783089
NOVA2	0.234042	-0.451055
C5AR1	-0.336032	-1.07659
DHX34	-0.525298	-1.20822
ZNF541	0.118861	-0.544577
TRPM4	-0.570084	-0.864103
KCNC3	0.149061	-0.585351
TARDBP	0.111378	-0.25525
RSRP1	0.0980865	-0.757367
ZNF362	-0.103811	-0.561797
COL8A2	-0.166527	-0.675746
GJA9	0.102185	-0.50515
LDLRAD4	0.252236	-0.0680453
RMC1	0.132178	-0.0780823
PIK3C3	-0.105706	-0.365304
BTBD19	-0.34398	-0.720548
LMNTD2	-0.434062	-1.28084
FAM89B	-0.0694555	-0.750073
ZNRD2	0.0876843	-0.501929
CDCA5	0.212438	-0.183076
MS4A10	-0.329495	-0.730104
FAM180B	0.194423	-0.333484
KIAA1549L	-0.486325	-1.02182
TRIM41	-0.0788244	-0.765353
RAB3A	-0.708891	-1.1089
MRPL34	-0.318338	-1.05341
KLF2	-0.0118327	-0.537849
SAMD1	-0.240963	-0.794179
ANGPTL6	0.426889	-0.292093
CDKN2D	0.684529	-0.189467
ADAMTS10	-0.0952079	-0.541415
SLC25A23	-0.264214	-0.638421
VMAC	-0.500215	-1.08899
NMRK2	0.0814113	-0.735951
TCF3	0.0869892	-0.235869
FAM193B	-0.397294	-0.843286
SLC25A2	1.55897	0.540339
ARAP3	-0.10013	-0.686709
AUH	0.00355679	-0.430584
BLK	0.259101	-0.35322
SAP30	0.164883	-0.15592
SLC15A4	0.147705	-0.0491901
RHOF	0.159236	-0.291194
PHETA1	0.0485651	-0.7569
CASTOR1	-0.0293918	-1.08932
GSC2	0.429943	0.0176854
DISC1	-0.383192	-0.832823
RHOBTB1	-0.767121	-1.39472
MSMB	0.106656	-0.311677
LGI1	-0.419433	-1.42456
TMEM37	-0.465516	-1.6471
FAM149A	0.0426344	-0.227692
LETM2	0.453479	-0.31593
GRB14	-0.123522	-0.974827
ZNF385B	-0.663202	-1.20228
UNC80	0.0681021	-0.453197
SLC11A1	0.358136	-0.12361
CNPPD1	-0.0388199	-0.201525
RAB30	-0.516879	-1.11194
DLG2	0.107943	-0.625471
TREH	0.814713	-0.100047
TRAPPC4	-0.133145	-0.552987
SLC37A4	-0.152802	-0.494782
FLI1	-0.250249	-0.722107
FMO3	-0.257083	-0.452566
CDK18	0.106281	-0.312623
SLC45A3	0.219323	-0.384013
LOC100627879	-0.718692	-1.45721
SRGAP2	-0.276323	-0.731222
PON1	-0.146134	-0.830882
PON2	-0.0269229	-0.651387
LRRC17	-0.58938	-1.9769
ARMC10	-0.141724	-0.463444
PPFIA4	-0.685874	-1.13898
RABGAP1L	0.0213699	-0.575525
SCARNA3	-0.162715	-0.375239
MYL5	1.79744	0.449269
ETFDH	0.117625	-0.0470219
NPNT	-0.257244	-0.518519
SLC9B1	-0.129014	-0.44991
U1	0.12361	-0.12548
HSD17B11	-0.123593	-0.589245
TTYH3	-0.0436593	-0.56717
SLC12A9	-0.0449144	-0.783002
LIMK1	0.324571	-0.140592
ZNF688	0.13631	-0.304021
ATF7IP2	0.0630097	-0.425036
PGP	0.255663	-0.274064
SUSD3	-0.176444	-0.678185
ACTR1B	0.00243681	-0.177257
SEMA4C	0.466286	-0.0874001
LOXL3	-0.186596	-0.741721
ANKRD53	-0.0349589	-0.203674
MEIS1	-0.414666	-0.994645
MSH6	0.144691	-0.341613
PIGF	0.0611681	-0.504978
DPY30	-0.276161	-0.724388
FKBP1B	0.111004	-0.821785
RDH14	-0.337195	-0.610109
VSNL1	-0.435481	-1.28197
ZNF251	-0.355117	-0.992505
COL14A1	0.0723923	-0.498909
XKR9	-0.0978304	-0.499174
MPC2	0.172486	-0.373425
SEMA4A	-0.11078	-0.335852
DAP3	0.406469	-0.181234
MINDY1	-0.470978	-0.968271
TSPAN2	-0.138815	-0.714356
ST7L	-0.437229	-1.04272
RBBP7	0.350197	0.109187
ZNF182	-0.413558	-1.00515
FGD1	-0.247594	-0.911204
KLF8	-0.597361	-1.1997
ZC4H2	-0.433706	-0.873244
RNF128	-0.0886251	-0.665087
GAB3	-0.32888	-0.909326
ATAT1	-0.450424	-1.25515
CYP21A2	-0.0660538	-0.455001
PRRT1	-0.747711	-1.62896
TREM2	0.15039	-1.04112
TMEM14A	0.075686	-0.479098
HYKK	-0.324134	-0.78912
PRC1	-0.145173	-0.509064
NOVA1	-0.701895	-1.27248
SDR39U1	-0.171334	-0.698098
PABPN1	0.167643	-0.166121
SALL2	-0.429391	-1.15316
METTL3	0.52875	-0.0468846
PPP1R36	0.0912171	-0.306681
PAPLN	0.102646	-0.253063
PHETA2	-0.201591	-0.724942
KDELR3	0.112265	-0.301128
MFNG	-0.24186	-1.16434
HOXC4	-0.571844	-1.26416
SMUG1	-0.144786	-0.837546
PDE1B	0.111063	-0.655828
SUOX	0.0278912	-0.56401
CAPRIN2	0.0724114	-0.351968
PYROXD1	-0.137733	-0.407308
ATP6V1E1	0.533	0.129963
SYCP3	-0.12224	-0.927586
CCL28	-0.220977	-0.997005
SLC38A9	-0.819322	-1.41445
ESD	0.0524364	-0.358354
KBTBD6	-0.50737	-1.02367
ITGBL1	0.0658312	-0.814166
ARGLU1	0.421306	0.00731671
CNIH4	0.0404361	-0.241598
VIM	0.243665	-0.190291
ASAH1	-0.060252	-0.571393
ADAM33	-0.369664	-0.949843
ELMO2	-0.144278	-0.622713
ZFP64	-0.26282	-0.6172
PCMTD2	-0.508377	-1.03943
TMEM94	-0.331366	-0.729195
KLHL10	0.195743	-0.737924
HAP1	1.27637	0.330871
MSL1	0.239733	-0.306737
PCGF2	-0.000877965	-0.331366
HOXB2	-0.125129	-0.682884
FAM117A	-0.782146	-1.31781
RAB34	0.621245	-0.0552012
MINK1	-0.313203	-0.672676
DVL2	-0.0938585	-0.552534
FXR2	0.28838	-0.0173784
ESYT2	0.000827745	-0.181361
H2AFV	0.156957	-0.0358138
SUGCT	-0.242228	-0.710919
XRCC3	0.368878	0.0187164
ZMYND19	0.147254	-0.934006
NRARP	0.113343	-0.312323
5_8S_rRNA	0.073293	-0.65596
