# Supplementary material for: Prolonged dialysis during ex vivo lung perfusion promotes inflammatory responses
Source: Front Immunol. 2024 Mar 22;15:1365964. doi: 10.3389/fimmu.2024.1365964 (PMC10995259; doi:10.3389/fimmu.2024.1365964)
Supplement: Supplementary file 1 [file DataSheet_1.zip › Additional file 4.XLSX]

## Sheet: Legend
Additional file 4. Contributing genes of the functional enrichment results generated from the differentially expressed genes between 6 h and 0 h and between 12 h and 0 h. Tab Hallmark: enrichment analysis using the Hallmark geneset collection of the MSigDB. Tab IPA-Pathways and IPA-Functions: enrichment analysis and prediction using Ingenuity pathway Analysis.

## Sheet: Hallmark
	Pediatric Dialysis 6 h vs 0 h		Pediatric Dialysis 12 h vs 0 h		Gold Standard 6 h vs 0 h		Gold Standard 12 h vs 0 h
term	-log p-value	Contributing genes	-log p-value	Contributing genes	-log p-value	Contributing genes	-log p-value	Contributing genes
HALLMARK_TNFA_SIGNALING_VIA_NFKB	53	GADD45A, IL6, CCL4, MAFF, TNF, NFIL3, TNFAIP3, RNF19B, TIPARP, DUSP2, SOCS3, MYC, NFKBIA, RCAN1,CD83, FOSL1, DUSP5, AREG, MAP3K8, FOSL2, PFKFB3, IL1B, IL1A, IER3, CDKN1A, IRF1, SGK1, BMP2, IER5, F2RL1, EDN1, BHLHE40, ICAM1, KLF10, TNFSF9, PDE4B, PTGS2, ETS2, ACKR3, HBEGF, NAMPT, SLC16A6, CCNL1, KLF6, PLAUR, KLF9, FJX1, SLC2A3, KDM6B, ZC3H12A, SDC4, PLEK, LIF, GFPT2, BTG3, ATF3, TRIP10, REL, SERPI…	24.7	IL6, GADD45A, RNF19B, MAFF, ICAM1, IRF1, CCL4, TNF, FOSL1, TNFAIP3, CD83, AREG, GFPT2, RCAN1, PTX3, BMP2, DUSP2, PFKFB3, MYC, NFIL3, MSC, FOSL2, CDKN1A, ETS2, NFKBIA, FJX1, TNIP1, CXCL10, SOCS3, SOD2, NAMPT, TIPARP, SQSTM1, HBEGF, LIF, BTG3, IL1B, SGK1, GADD45B, EDN1, YRDC, MAP3K8, NFKB2, SERPINE1, TRIP10, PANX1, DUSP5, RELB, ZC3H12A, BCL3, EIF1, BHLHE40, F3, TGIF1, CFLAR, IER5, SDC4, PLEK, SLC16…	28.4	GADD45A, AREG, KLF9, NAMPT, BCL6, BTG3, CEBPD, TIPARP, CCNL1, PANX1, BCL3, FOSL1, GFPT2, IL6ST, BMP2, FOSL2, PTX3, B4GALT5, ETS2, ICAM1, NFKBIA, GADD45B, TRIP10, MSC, SDC4, IL12B, SQSTM1, MYC, LITAF, MAP2K3, CDKN1A, KLF10, INHBA, TNIP1, BCL2A1, SOCS3, ZC3H12A, MAP3K8, NFKBIE, MAFF, SGK1, PFKFB3, F2RL1, IL6, SPSB1, RNF19B, NFIL3, CD80, HBEGF, CFLAR, KDM6B, SERPINE1, ABCA1, BIRC3, TNFAIP3, RELB, ZB…	23.4	GADD45A, PTX3, NAMPT, KLF9, BTG3, BCL6, SQSTM1, ETS2, FOSL1, AREG, CEBPD, BMP2, BCL3, FOSL2, TNIP1, CCNL1, CD44, CFLAR, TRIP10, MYC, B4GALT5, GFPT2, KLF10, SGK1, IL6ST, ICAM1, NFKBIA, LITAF, PFKFB3, TIPARP, GADD45B, SPSB1, SDC4, MAP2K3, SOCS3, ABCA1, SOD2, RNF19B, IL6, CDKN1A, NFIL3, MAFF, MAP3K8, STAT5A, F3, LAMB3, PANX1, INHBA, ZC3H12A, FJX1, TNFAIP3, MSC, KDM6B, EIF1, NFKBIE, BCL2A1, LIF, HBEG…
HALLMARK_INFLAMMATORY_RESPONSE	8.11	IL6, MYC, NFKBIA, SELE, NOD2, IL1B, ADM, IL1A, CDKN1A, IRF1, EDN1, ICAM1, EREG, TNFSF9, PDE4B, HBEGF, NAMPT, KLF6, PLAUR, CSF3, LIF, PCDH7, SLC7A1, SERPINE1, PTGER4, CXCL10	4.49	IL6, ADM, ICAM1, IRF1, SLC7A1, P2RX7, IL4R, CSF3, NOD2, MYC, TIMP1, CDKN1A, SELE, SELENOS, NFKBIA, CXCL10, IL1R1, PTGIR, NAMPT, EREG, HBEGF, LIF, IL1B, PDPN, EDN1, C5AR1, SERPINE1, P2RY2, F3, CD40, LCK, SGMS2, OSMR, ICAM4, PLAUR, CXCL9, TLR1, CMKLR1, LYN, IL12B, KLF6, PDE4B, MXD1, EBI3, TNFRSF1B, AQP9, INHBA, APLNR, ABCA1, RGS16, SLC28A2, CD14, GPC3	7.22	SELENOS, NAMPT, IL1R1, SLC7A1, OSMR, PDPN, TLR1, EREG, TIMP1, P2RX7, NOD2, ICAM1, CSF3, NFKBIA, IL4R, RASGRP1, IL12B, MYC, ACVR1B, CDKN1A, INHBA, SGMS2, CMKLR1, P2RY2, IL6, ADM, IRAK2, SELL, IL18RAP, ICAM4, HBEGF, CD14, SERPINE1, ABCA1, CLEC5A, RTP4, EDN1, TNFAIP6, IRF1, BDKRB1, SELE, NPFFR2, LIF, ITGA5, PLAUR, GCH1	4.19	NAMPT, SELENOS, TIMP1, RTP4, IL1R1, CSF3, PDPN, IL4R, OSMR, EREG, SLC7A1, ADM, MYC, ITGA5, ICAM1, NFKBIA, SGMS2, ABCA1, P2RX7, IL6, CDKN1A, NOD2, ICAM4, IRAK2, CMKLR1, F3, CD14, TNFSF15, APLNR, INHBA, P2RY2, LIF, HBEGF, IL12B, TLR1, AQP9, SERPINE1, CLEC5A, EDN1, PLAUR, TPBG, IRF1, TNFAIP6, IL18RAP, KLF6, SELE
HALLMARK_IL6_JAK_STAT3_SIGNALING	3.26	IL6,TNF, SOCS3, MAP3K8, IL1B, IRF1, SOCS1, PIM1, IL12RB1, PTPN1, CXCL10	6.29	IL6, IRF1, TNF, IL4R, PIM1, CXCL10, IL1R1, SOCS3, IL1R2, ITGA4, IL1B, MAP3K8, SOCS1, PTPN1, OSMR, IL2RA, IL10RB, CXCL9, DNTT, IL12RB1, CD44, IFNGR1, IL6ST, FAS, EBI3, TNFRSF1A, TNFRSF1B, CSF2, IRF9, CD14, HMOX1, STAT3, HAX1	4.42	IL1R1, PTPN1, OSMR, IL6ST, IL12RB1, CD38, IL4R, SOCS1, DNTT, ACVR1B, ITGA4, IL9R, SOCS3, MAP3K8, PIM1, IRF9, TNFRSF1A, IL6, CD14, IL1R2, TNF, IRF1, IL17RA	4.19	IL1R1, PTPN1, TNFRSF1A, IL4R, OSMR, CD44, FAS, IL12RB1, IL6ST, DNTT, CD38, PIM1, SOCS3, IL1R2, ITGA4, IL6, IL17RA, MAP3K8, HAX1, CD14, IL9R, IRF9, TNF, SOCS1, IRF1, PLA2G2A
HALLMARK_IL2_STAT5_SIGNALING	4.4	MAFF, NFIL3, MYC, CD83, MAP3K8, SOCS1, BMP2, PIM1, BHLHE40, NFKBIZ, ETFBKMT, KLF6, SLC2A3, PNP, LIF, GADD45B, ODC1, CISH, RHOB, CXCL10	4.29	MAFF, CD83, BMP2, IL4R, MYC, NFIL3, NOP2, PIM1, CXCL10, IL1R2, HK2, PNP, LIF, ODC1, GADD45B, MAP3K8, BHLHE40, SOCS1, CCR4, ETFBKMT, UCK2, IL2RA, BATF3, EOMES, SPP1, CISH, CDCP1, MAPKAPK2, SNX9, GABARAPL1, PLAGL1, SLC2A3, SLC39A8, CD44, EMP1, KLF6, IFNGR1, PLIN2, MXD1, SLC1A5, TNFRSF1B, CSF2, NT5E, RGS16, CKAP4, NFKBIZ, SPRED2, GALM, F2RL2, PUS1, POU2F1, FAM126B	2.23	CCR4, PLAGL1, GPR65, TNFRSF18, NOP2, ETFBKMT, PNP, CKAP4, BMP2, HK2, IL4R, EMP1, GADD45B, F2RL2, MAPKAPK2, SOCS1, MYC, GABARAPL1, MAP3K8, PIM1, HIPK2, MAFF, SELL, NFIL3, CISH, IL13, EOMES, IL1R2, IKZF2, LIF, TNFSF11, BHLHE40, CD83	1.75	NOP2, PLAGL1, HK2, CCR4, CKAP4, F2RL2, EMP1, BMP2, PNP, GPR65, IL4R, MAPKAPK2, CD44, SNX9, MYC, GABARAPL1, EOMES, HIPK2, GADD45B, PIM1, IL1R2, CISH, IKZF2, ETFBKMT, NFIL3, FURIN, CDCP1, UCK2, MAFF, MAP3K8, IL13, LIF, FAM126B, SOCS1, KLF6, BHLHE40, SPP1
HALLMARK_HYPOXIA	8.68	IL6, MAFF, NFIL3, TNFAIP3, TIPARP, NOCT, MT2A, FOSL2, PFKFB3, ADM, IER3, CDKN1A, PIM1, BHLHE40, ACKR3, KLF6, STC2, PLAUR, SLC2A3, SDC4, NAGK, ERRFI1, MT1E, HSPA5, ATF3, CA12, SERPINE1	2.02	IL6, ADM, MT2A, MAFF, CA12, STC2, TNFAIP3, PFKFB3, NFIL3, FOSL2, MT1E, PIM1, CDKN1A, NOCT, HSPA5, HK2, TIPARP, PPFIA4, SERPINE1, BHLHE40, F3, SDC4, ACKR3, NAGK, PRKCA, PLAUR, ERRFI1, IER3, SLC2A3, MXI1, LXN, KLF6, PLIN2, VLDLR, TPST2, CP, TMEM45A, ENO1, KDM3A, HMOX1, GPC3, GYS1, PGM2, SELENBP1	1.55	MT2A, TIPARP, FOSL2, HK2, HAS1, ANGPTL4, SDC4, EDN2, CDKN1A, PIM1, PGM2, MAFF, PFKFB3, IL6, ADM, MT1E, HSPA5, ERRFI1, NFIL3, SELENBP1, STC2, SERPINE1, TNFAIP3, NOCT, B3GALT6, PLAUR, FOS, NCAN, BHLHE40, LDHC	2.75	HK2, MT2A, ANGPTL4, FOSL2, ADM, ERRFI1, STC2, PFKFB3, TIPARP, ENO2, PYGM, SDC4, PIM1, IL6, CDKN1A, NFIL3, CP, MAFF, TES, F3, STC1, B3GALT6, NCAN, TNFAIP3, PPFIA4, DDIT4, EDN2, MT1E, HSPA5, NOCT, LDHC, AMPD3, ACKR3, SERPINE1, PLAUR, TPBG, FOS, KLF6, BHLHE40, SDC3, CA12
HALLMARK_INTERFERON_GAMMA_RESPONSE	3.39	IL6, TNFAIP3, SOCS3, NFKBIA, MT2A, CDKN1A, IRF1, SOCS1, PIM1, ICAM1, PDE4B, PTGS2, ARID5B, NAMPT, PNP, TXNIP, PTPN1, CXCL10	1.08	IL6, MT2A, ICAM1, IRF1, TNFAIP3, CASP1, IL4R, PIM1, CDKN1A, NFKBIA, CXCL10, BANK1, SOCS3, SOD2, NAMPT, PNP, ISG15, SOCS1, PTPN1, CD40, PTPN6, CD274, CXCL9, CMKLR1, TRIM21, ITGB7, PDE4B, FAS, BATF2, CASP7, TRIM25, IRF9, ARID5B, PELI1, SSPN, VCAM1, KLRK1, STAT3, ISOC1	1.55	NAMPT, MT2A, PTPN1, PELI1, PNP, CD38, ICAM1, NFKBIA, IL4R, SOCS1, PTPN6, CDKN1A, ARID5B, CMKLR1, SOCS3, PIM1, IRF9, IL6, CASP1, ITGB7, XCL1, TRIM14, TNFAIP3, RTP4, TNFAIP6, IRF1, TXNIP, GCH1, BANK1, DDX60	1.13	NAMPT, RTP4, MT2A, PNP, PTPN1, IL4R, PELI1, CASP1, PTPN6, FAS, ICAM1, NFKBIA, PLA2G4A, CD38, ARID5B, PIM1, SOCS3, TXNIP, SOD2, IL6, CDKN1A, BANK1, CMKLR1, IRF9, TNFAIP3, TRIM14, XCL1, DDX60, SOCS1, ISG15, IRF1, TNFAIP6, IDO1, PTGS2
HALLMARK_MYC_TARGETS_V2	none		7.12	NOLC1, DUSP2, MYC, NOP2, PPRC1, SRM, GNL3, MRTO4, HK2, RRP12, NOP56, PES1, PPAN, MPHOSPH10, DDX18, NIP7, PA2G4, MYBBP1A, RCL1, WDR74, EXOSC5, BYSL, TFB2M, GRWD1, NOC4L, NDUFAF4, PUS1	1.53	GNL3, PPAN, NOLC1, PPRC1, MPHOSPH10, NOP56, SRM, NOP2, DDX18, HK2, NIP7, MYC	2.25	PPRC1, NOP2, DDX18, HK2, MPHOSPH10, GNL3, NIP7, PPAN, NOP56, NOLC1, MYC, SRM, RCL1, TFB2M, NDUFAF4, WDR74

## Sheet: IPA-Function
Functions	Pediatric Dialysis 6 h vs 0 h			Pediatric Dialysis 12 h vs 0 h			Gold Standard 6 h vs 0 h			Gold Standard 12 h vs 0 h
	Z-score	-log(p-value)	Contributing genes	Z-score	-log(p-value)	Contributing genes	Z-score	-log(p-value)	Contributing genes	Z-score	-log(p-value)	Contributing genes
Activation of epithelial cells	none	none		2.415	2.99568	AREG,CD14,F2RL1,HBEGF,ICAM1,IL17F,IL1B,P2RY2,TGFA,TNF	2.2	3.86012	AREG,CD14,F2RL1,HBEGF,ICAM1,IL17F,P2RY2,TGFA,TNF	2.2	2.79048	AREG,CD14,F2RL1,HBEGF,ICAM1,IL17F,P2RY2,TGFA,TNF
Migration of cells	2.578	10.5817	ABL2,ACKR3,ADM,ARID5B,BHLHE40,BMP2,CCL3L1,CCL4,CDKN1A,CHRM4,CSF3,CX3CR1,CYP1A1,EDN1,EPHB6,F2RL1,FOSL1,FOSL2,FOXC1,GADD45A,GDNF,HBEGF,HSPA5,ICAM1,ID1,ID3,IL12RB1,IL1A,IL1B,IL6,KDM6B,KLF6,LIF,LRP6,LTB4R2,MAP3K8,MAPK6,MMP9,MYC,NFIL3,NFKBIA,NOD2,NPPB,NUS1,PDE4B,PIM1,PLAU,PLAUR,PRDM1,PTGS2,PTPN1,RCAN1,REL,RHOB,S1PR4,SDC4,SELE,SERPINE1,SOCS1,SOCS3,THBS1,TNF,TNFSF9,TNS1,TREML2,ZAP70,ZC3H12A,ZFAND5	1.969	7.28651	ABCA1,ABL1,ABL2,ACKR2,ACKR3,ADAMTS1,ADGRE5,ADM,ALOX15,AMOTL1,ANGPT1,ANO6,APOB,AQP9,ARHGAP18,ARHGAP4,ARHGEF1,ARHGEF4,ARID5B,ATG16L1,ATP2B4,AZU1,B4GALT1,BCL3,BCL6,BHLHE40,BMP2,BTK,C1GALT1,C1QBP,C5AR1,CAMK1,CASP1,CCL21,CCL28,CCL3L1,CCL4,CCR2,CCR4,CD14,CD19,CD1D,CD226,CD274,CD300LB,CD37,CD40,CD40LG,CD44,CD80,CDCP1,CDH1,CDKN1A,CHRM3,CHRM4,CLEC1B,CMKLR1,CNR2,CRKL,CSF2,CSF2RB,CSF3,CX3CR1,CXCL10,CXCL9,CY…	1.866	2.98716	ABCA1,ABL1,ABL2,ACKR1,ADM,ANGPTL4,APOB,ARID5B,AZU1,BCAR1,BCL3,BCL6,BDKRB1,BHLHE40,BMP2,BTK,CBS/LOC102724560,CCR10,CCR4,CD14,CD226,CD38,CD80,CDH1,CDKN1A,CHRM3,CHRM4,CLEC5A,CMKLR1,CNR1,CNR2,CRLF2,CSF3,CX3CR1,CYP1B1,CYSLTR1,DBH,DPEP1,EDN1,EDN2,EGR1,EGR3,F2RL1,FOS,FOSL1,FOSL2,GADD45A,GCNT1,GDF15,GDF2,GLUL,GNA13,GPER1,GPR65,GREM1,HAO1,HAS1,HBEGF,HEY1,HMMR,HSPA5,HYAL2,ICAM1,ID1,ID3,IL12A,IL12B,IL12RB1,…	2.465	3.17198	ABCA1,ABL1,ABL2,ACKR1,ACKR3,ADM,ANGPTL4,APOB,AQP9,AR,ARID5B,ASB2,ATG16L1,AZU1,B4GALT6,BCAR1,BCL3,BCL6,BHLHE40,BMP2,BTK,C1GALT1,CBS/LOC102724560,CCL21,CCR10,CCR4,CCR8,CD14,CD2,CD22,CD226,CD300A,CD300LB,CD38,CD44,CD80,CDCP1,CDH1,CDKN1A,CHRM3,CHRM4,CHUK,CLEC5A,CMKLR1,CNR1,CNR2,CSF3,CX3CR1,CYP1B1,CYSLTR1,DACH1,DOCK2,DPEP1,EDN1,EDN2,EFNB1,EGF,EGR1,EGR3,EPHB6,F13A1,F2RL1,F3,FAS,FASLG,FGFR1,FOS,FOSL1,FO…
recruitment of granulocytes	2.231	8.59007	BHLHE40,CCL4,CX3CR1,CYP1A1,EDN1,F2RL1,FOSL2,ICAM1,IL1A,IL1B,IL6,KDM6B,LIF,MAP3K8,MMP9,NOD2,PDE4B,RCAN1,SELE,SERPINE1,THBS1,TNF,TREML2	1.112	7.77989	ADGRE5,ALOX15,ATG16L1,B4GALT1,BCL3,BHLHE40,C5AR1,CAMK1,CASP1,CCL4,CCR2,CD14,CD19,CD274,CD300LB,CD37,CD40LG,CD44,CSF2,CSF2RB,CX3CR1,CXCL10,CXCL9,CYP1A1,CYP1B1,EDN1,F2RL1,FGR,FOSL2,GCNT1,GDF2,ICAM1,IL17F,IL1B,IL1R1,IL6,KDM6B,LIF,LYN,MAP2K3,MAP3K8,MMP28,MMP9,NEIL2,NOD2,P2RY2,PDE4B,PPIF,PRMT2,PTX3,PYCARD,RAC1,RASGRP2,RCAN1,S1PR1,SELE,SERPINE1,SMAD3,SOD2,SPATA2,SPP1,STAT3,STAT5A,THBS1,TICAM1,TNF,TNFRS…	2.047	3.21112	ACKR1,BCL3,BHLHE40,CD14,CLEC5A,CX3CR1,CYP1B1,DPEP1,EDN1,F2RL1,FOSL2,GCNT1,GDF15,GDF2,HAO1,ICAM1,IL13,IL15RA,IL17F,IL17RA,IL1R1,IL21R,IL6,KDM6B,LIF,MAP2K3,MAP3K8,NOD2,OGG1,P2RY2,PTX3,RCAN1,SELE,SERPINE1,THBS1,TICAM1,TNF,TNFRSF1A	2.331	2.49894	ACKR1,ATG16L1,BCL3,BHLHE40,CD14,CD300LB,CD44,CLEC5A,CX3CR1,CYP1B1,DPEP1,EDN1,F2RL1,FASLG,FOSL2,GCNT1,GDF2,ICAM1,IL13,IL15RA,IL17F,IL17RA,IL1R1,IL21R,IL6,KDM6B,LIF,MAP2K3,MAP3K8,MMP28,NEIL2,NOD2,P2RY2,PIK3CG,PPIF,PRMT2,PTX3,SELE,SERPINE1,SOD2,SPP1,STAT5A,THBS1,TICAM1,TNF,TNFRSF1A
Cell movement	2.766	10.3925	ABL2,ACKR3,ADM,ARG1,ARID5B,BHLHE40,BMP2,CCL3L1,CCL4,CDKN1A,CHRM4,CLDN6,CSF3,CX3CR1,CYP1A1,EDN1,EPHB6,F2RL1,FOSL1,FOSL2,FOXC1,GADD45A,GDNF,HBEGF,HSPA5,ICAM1,ID1,ID3,IL12RB1,IL1A,IL1B,IL6,KDM6B,KLF6,LIF,LRP6,LTB4R2,MAP3K8,MAPK6,MMP9,MYC,NFIL3,NFKBIA,NOD2,NPPB,NUS1,PDE4B,PIM1,PLAU,PLAUR,PRDM1,PTGS2,PTPN1,RCAN1,REL,RHOB,S1PR4,SDC4,SELE,SERPINE1,SOCS1,SOCS3,THBS1,TNF,TNFSF9,TNS1,TREML2,ZAP70,ZC3H12A,Z…	1.907	6.81531	ABCA1,ABL1,ABL2,ACKR2,ACKR3,ADAMTS1,ADGRE5,ADM,ALOX15,AMOTL1,ANGPT1,ANO6,APOB,AQP9,ARG1,ARHGAP18,ARHGAP4,ARHGEF1,ARHGEF4,ARID5B,ATG16L1,ATP2B4,AZU1,B4GALT1,BCL3,BCL6,BHLHE40,BMP2,BTK,C1GALT1,C1QBP,C5AR1,CAMK1,CASP1,CBLL1,CCL21,CCL28,CCL3L1,CCL4,CCN4,CCR2,CCR4,CD14,CD19,CD1D,CD226,CD274,CD300LB,CD37,CD40,CD40LG,CD44,CD80,CDCP1,CDH1,CDKN1A,CHRM3,CHRM4,CLDN6,CLEC1B,CMKLR1,CNR2,CRKL,CSF2,CSF2RB,CSF3,…	1.994	3.42136	ABCA1,ABL1,ABL2,ACKR1,ADM,ANGPTL4,APOB,ARG1,ARID5B,AZU1,BCAR1,BCL3,BCL6,BDKRB1,BHLHE40,BMP2,BTK,CBS/LOC102724560,CCN4,CCR10,CCR4,CD14,CD226,CD38,CD80,CDH1,CDKN1A,CHRM3,CHRM4,CLDN6,CLEC5A,CMKLR1,CNR1,CNR2,CRLF2,CSF3,CX3CR1,CYP1B1,CYSLTR1,DBH,DPEP1,EDN1,EDN2,EGR1,EGR3,EOMES,F2RL1,FES,FOS,FOSL1,FOSL2,GADD45A,GCNT1,GDF15,GDF2,GLUL,GNA13,GPER1,GPR65,GREM1,HAO1,HAS1,HBEGF,HEY1,HMMR,HNRNPAB,HSPA5,HYAL2,…	2.27	3.6925	ABCA1,ABL1,ABL2,ACKR1,ACKR3,ADM,ANGPTL4,APOB,AQP9,AR,ARG1,ARHGAP19,ARID5B,ASB2,ATG16L1,AZU1,B4GALT6,BCAR1,BCL3,BCL6,BHLHE40,BMP2,BTK,C1GALT1,CBLL1,CBS/LOC102724560,CCL21,CCN4,CCR10,CCR4,CCR8,CD14,CD2,CD22,CD226,CD300A,CD300LB,CD38,CD44,CD80,CDCP1,CDH1,CDKN1A,CHRM3,CHRM4,CHUK,CLDN6,CLEC5A,CMKLR1,CNR1,CNR2,CSF3,CX3CR1,CYP1B1,CYSLTR1,DACH1,DOCK2,DPEP1,EDN1,EDN2,EFNB1,EGF,EGR1,EGR3,EOMES,EPHB6,F13A1,…
differentiation of epithelial tissue	2.549	9.05849	ABL2,BMP2,CDKN1A,EDN1,EPHA2,EREG,ERRFI1,FOXC1,ID1,ID3,IL1A,IL1B,IL6,KDM6B,LIF,MAPK6,MSX2,MYC,NFE2,PIM1,PLAU,PTGS2,RDH10,RND3,SOCS3,TGM3,THBS1,TNF,TXNIP,UGCG,ZBED2	none	none		2.353	3.90658	ABHD5,ABL1,ABL2,ACVR1B,ADAMTS20,BMP2,CBS/LOC102724560,CCKBR,CDH1,CDKN1A,CDX1,CRHR1,DLX3,EDN1,EDN2,ELF3,EOMES,EPHA2,EREG,ERRFI1,ETV2,FOS,GATA5,GDF2,GRHL1,HEY1,ID1,ID3,IL31,IL31RA,IL6,INTU,KAZN,KDM6B,KDR,KRT4,KRT8,LIF,LMNA,LMO4,MAPK6,MC1R,MITF,MSX2,MUC2,MYC,NR5A1,PIM1,RDH10,RUNX3,SOCS3,TGFA,TGM1,TGM3,THBS1,TNF,TNFRSF1A,TP63,TRIM16,TXNIP,USP13,ZBED2	3.338	5.17328	ABHD5,ABL1,ABL2,ADAMTS20,AR,ARHGAP19,AURKB,BMP2,CBFA2T2,CBS/LOC102724560,CCKBR,CD44,CDH1,CDKN1A,CHUK,CRHR1,CYP27B1,DLX3,DLX5,DSC1,EDN1,EDN2,EGF,ELF3,ELOVL1,EOMES,EPHA2,EREG,ERRFI1,ETV2,FOS,FZD2,GATA5,GDF2,GRHL1,HNF1A,ID1,ID3,IL31,IL31RA,IL6,INTU,KAZN,KDM6B,KLF5,KRT8,LHX6,LIF,LMNA,LMO4,MAPK6,MC1R,MSX2,MUC2,MYC,NPY,NR5A1,PIM1,POU2F3,PRKAA2,PRLR,PROX1,PTGS2,RDH10,RND3,RUNX3,SCEL,SLC27A1,SNAI1,SOCS3,…
stimulation of cells	2.819	4.02919	BCL2L11,BMP2,CD83,CSF3,EDN1,EPHA2,IL1A,IL1B,IL6,MAP3K8,NOD2,TNF,TNFAIP3,TNFSF9	1.503	3.18977	ANGPT1,BCL2L11,BMP2,C5AR1,CASP1,CCL21,CD1D,CD274,CD40,CD40LG,CD80,CD83,CSF2,CSF3,CXCL10,CYCS,EDN1,EFNB1,EPHA2,FAS,FGD1,HMOX1,IL12A,IL12B,IL1B,IL27,IL4R,IL6,KLRC4-KLRK1/KLRK1,LCK,LYN,MAP3K8,NOD2,P2RX7,PDCD1,PTPN6,PYCARD,RELB,SLC1A5,SMAD2,SMAD3,SPP1,TG,TNF,TNFAIP3,TNFRSF1B	2.692	3.34679	BCL2L11,BMP2,CD80,CD83,CSF3,CYCS,EDN1,EPHA2,EPX,GAST,IL12A,IL12B,IL13,IL2,IL23A,IL27,IL4R,IL6,MAP3K8,NOD2,P2RX7,PTPN6,RELB,SCT,SOX21,SPRY1,STEAP1,TG,TMIGD2,TNF,TNFAIP3,TNFRSF18,TNFSF11	none	none
synthesis of prostaglandin E2	2.297	5.6517	CD83,CSF3,F2RL1,IL1A,IL1B,IL6,MAP3K8,PTGS2,TNF	3.169	6.61798	ACSL3,ACSL4,AZU1,CD14,CD40,CD40LG,CD83,CSF2,CSF3,F2RL1,HBB,HPGD,IL1B,IL1R2,IL6,MAP3K8,PLAA,PRKCA,PTGES,PTGS2,RELA,STAT3,TGFA,TNF	1.571	3.32331	ACSL4,AZU1,CD14,CD83,CSF3,F2RL1,IL13,IL18RAP,IL1R2,IL6,MAP3K8,TGFA,TNF	0.594	3.93181	ACSL4,AZU1,CD14,CSF3,EGF,F2RL1,HPGD,IL13,IL18RAP,IL1R2,IL6,MAP3K8,PLA2G2A,PLA2G4A,PTGS2,TGFA,TNF
recruitment of myeloid cells	2.415	8.51286	BHLHE40,CCL4,CX3CR1,CYP1A1,EDN1,F2RL1,FOSL2,HBEGF,ICAM1,IL1A,IL1B,IL6,KDM6B,LIF,MAP3K8,MMP9,NFKBIA,NOD2,PDE4B,RCAN1,RHOB,SELE,SERPINE1,THBS1,TNF,TREML2	1.953	8.97881	ADGRE5,ALOX15,APOB,ATG16L1,B4GALT1,BCL3,BHLHE40,C5AR1,CAMK1,CASP1,CCL4,CCR2,CD14,CD19,CD274,CD300LB,CD37,CD40,CD40LG,CD44,CMKLR1,CNR2,CSF2,CSF2RB,CX3CR1,CXCL10,CXCL9,CYP1A1,CYP1B1,EDN1,EIF2AK4,F2RL1,F3,FGFR1,FGR,FOSL2,GAB2,GCNT1,GDF2,GPC3,HBEGF,ICAM1,IL17F,IL1B,IL1R1,IL2RA,IL6,IL6ST,ITGB7,KDM6B,LIF,LYN,MAP2K3,MAP3K8,MMP28,MMP9,NEIL2,NFKBIA,NOD2,P2RY2,PARP1,PDCD1,PDE4B,PPIF,PRMT2,PTX3,PYCARD,RAC1,…	1.842	3.92812	ACKR1,APOB,BCL3,BHLHE40,CD14,CLEC5A,CMKLR1,CNR1,CNR2,CX3CR1,CYP1B1,DPEP1,EDN1,F2RL1,FOSL2,GCNT1,GDF15,GDF2,HAO1,HBEGF,ICAM1,IL13,IL15RA,IL17F,IL17RA,IL1R1,IL2,IL21R,IL6,IL6ST,ITGB7,KDM6B,KDR,LIF,MAP2K3,MAP3K8,MOG,NFKBIA,NOD2,OGG1,P2RY2,PTX3,RCAN1,SELE,SERPINE1,THBS1,TICAM1,TNF,TNFRSF1A	2.703	3.39903	ACKR1,APOB,ATG16L1,B4GALT6,BCL3,BHLHE40,CCR8,CD14,CD300LB,CD44,CLEC5A,CMKLR1,CNR1,CNR2,CX3CR1,CYP1B1,DPEP1,EDN1,F2RL1,F3,FASLG,FGFR1,FOSL2,GAB2,GCNT1,GDF2,HBEGF,ICAM1,IDO1,IL13,IL15RA,IL17F,IL17RA,IL1R1,IL21R,IL6,IL6ST,KDM6B,LIF,MAP2K3,MAP3K8,MMP28,MOG,NEIL2,NFKBIA,NOD2,P2RY2,PIK3CG,PPIF,PRMT2,PTX3,SELE,SERPINE1,SNAI1,SOD2,SPP1,STAT5A,THBS1,TICAM1,TNF,TNFRSF1A
differentiation of antigen presenting cells	2.703	4.67985	BMP2,CDKN1A,CSF3,DUSP5,ID3,IL1A,IL1B,IL6,LIF,NFIL3,PRDM1,SLA,SOCS1,SOCS3,SPIB,TNF,ZC3H12A	3.235	5.5986	BATF2,BATF3,BCL11A,BCL6,BMP2,BTK,CAMK4,CBFA2T3,CCR2,CD40,CD40LG,CDKN1A,CSF2,CSF3,CXCL10,CYSLTR1,DCSTAMP,DIP2A,DRD1,DUSP5,EIF2AK4,EIF6,EMP1,FCRLA,GAB3,GADD45G,GDF2,ID3,IFNA8,IL1B,IL2RA,IL6,INHBA,IRF4,LIF,LIFR,LYN,NAAA,NFIL3,NFKB1,P2RX7,PARP1,PAX5,PRDM1,PRKCA,RELA,RELB,RIPK1,RUNX1,SHC1,SLA,SOCS1,SOCS3,SPIB,STAT3,STAT5A,TLR1,TNF,TNFRSF1A,TREM2,ZBTB46,ZC3H12A,ZNF831	1.618	4.03905	ACHE,BCL11A,BCL6,BMP2,BTK,CAMK4,CDKN1A,CSF3,CYSLTR1,DRD1,EMP1,FOS,GADD45G,GDF2,GREM1,ID3,IL13,IL2,IL6,INHBA,IRF1,IRF9,KDR,LIF,NFIL3,P2RX7,PAX5,PRDM1,RELB,RUNX3,SHC1,SLA,SOCS1,SOCS3,SPIB,TFEC,TLR1,TNF,TNFRSF1A,TNFSF11,ZC3H12A,ZRSR2	1.517	2.5867	ACHE,ASXL2,BCL11A,BCL6,BMP2,BTK,CAMK4,CBFA2T3,CDKN1A,CSF3,CYSLTR1,DRD1,EIF6,EMP1,FCRLA,FOS,GABRR1,GADD45G,GDF2,GNLY,ID3,IL13,IL6,INHBA,IRF1,IRF9,LIF,MR1,NFIL3,P2RX7,PAX5,PRDM1,RELB,RUNX3,SHC1,SLA,SOCS1,SOCS3,SPIB,STAT5A,TLR1,TNF,TNFRSF1A,TNFSF15,ZBTB46,ZC3H12A,ZNF831,ZRSR2
Damage of lung	-1.926	5.39362	ADM,EDN1,F2RL1,GADD45A,IL6,MAP3K8,PLAUR,PTGER4,PTGS2,SERPINE1,SGK1,SOCS3,TNF	-1.457	4.96257	ADM,ALOX15,AMBP,ATP1A1,CASP1,CCR2,CD14,CD274,CD44,CEBPG,CSF2,DKC1,EDN1,F2R,F2RL1,FAS,GADD45A,HMOX1,IL12B,IL1R1,IL6,MAP3K8,NFKB1,NT5E,PLAUR,PTGS2,PTX3,RAC1,RELA,RETN,S1PR1,SERPINE1,SGK1,SOCS3,STAT3,TICAM1,TNF,TNFRSF1A	-2.896	4.4318	ADM,AMBP,CD14,CEBPG,CNR2,DKC1,EDN1,EGR1,F2RL1,GADD45A,IL12B,IL13,IL1R1,IL2,IL6,MAP3K8,NOS1,PLAUR,PTX3,RETN,SERPINE1,SGK1,SOCS3,TICAM1,TNF,TNFAIP8L2,TNFRSF1A,TXN	-2.438	3.37366	ADM,AMBP,ATP1A1,CD14,CD44,CNR2,DDIT4,DKC1,EDN1,EGR1,F2RL1,FAS,GADD45A,IL12B,IL13,IL1R1,IL6,MAP3K8,NOS1,PLA2G4A,PLAUR,PTGS2,PTX3,RETN,SERPINE1,SGK1,SOCS3,TICAM1,TNF,TNFAIP8L2,TNFRSF1A,TXN
Differentiation of stem cells	2.195	3.81816	BMP2,CSF3,LIF,MYC,PIM1,SPIB,TNF,ZC3H12A	1.798	4.72354	ANGPT1,BATF3,BMP2,CBFA2T3,CSF2,CSF2RB,CSF3,DIP2A,DRD1,FCRLA,LIF,LYN,MAPK9,MYC,NAAA,NFIB,PIM1,RELB,RUNX1,SOX9,SPIB,TNF,ZBTB46,ZC3H12A,ZNF831	2.426	2.30277	ACVR1B,BMP2,CSF3,DRD1,EDN2,LIF,LMNA,MYC,PIM1,RELB,SPIB,TFEC,TNF,ZC3H12A	2.602	2.09963	BMP2,CBFA2T3,CSF3,DRD1,EDN2,FCRLA,LIF,LMNA,MYC,PIM1,RELB,SOX9,SPIB,TNF,ZBTB46,ZC3H12A,ZNF831
Activation of macrophages	2.501	6.7986	ARG1,ATF3,CCL4,CSF3,CX3CR1,EDN1,F2RL1,GDNF,ICAM1,IL1B,IL6,MMP9,NAMPT,NFIL3,ODC1,PFKFB3,PLAT,PTGS2,SELE,SOCS1,THBS1,TNF	2.72	3.25727	ANGPT1,ARG1,C5AR1,CASP1,CCL21,CCL4,CCR2,CD14,CD1D,CD274,CD40,CD40LG,CD44,CDK5R1,CNR2,CSF2,CSF3,CX3CR1,CXCL10,EDN1,EIF2AK4,F2RL1,GDNF,GJC2,HMOX1,ICAM1,IFNA8,IFNGR1,IL1B,IL1R1,IL4R,IL6,INHBA,JMJD6,MAP2K3,MMP9,NAMPT,NFIL3,NPC1,ODC1,P2RX7,PELI1,PFKFB3,PLAT,PTGES,PTGS2,PTPN6,RHEB,SBNO2,SELE,SERPINI1,SOCS1,STAT3,THBS1,TICAM1,TLR1,TMEM106A,TNF,TRAF3,TREM2,TRPM4	3.256	2.78252	ACHE,ARG1,CD14,CNR2,CSF3,CX3CR1,EDN1,EDN2,F2RL1,GJC2,ICAM1,IL13,IL1R1,IL2,IL23A,IL4R,IL6,INHBA,ITGA5,MAP2K3,MFSD2A,MOG,NAMPT,NFIL3,P2RX7,PDK4,PELI1,PFKFB3,PLAT,PTGER3,PTPN6,SBNO2,SELE,SERPINI1,SHPK,SOCS1,THBS1,TICAM1,TLR1,TNF,TNFAIP8L2	2.967	2.28819	ACHE,ARG1,CCL21,CD14,CD44,CD84,CLCA1,CNR2,CSF3,CX3CR1,EDN1,EDN2,F2RL1,GDNF,GJA1,ICAM1,IL13,IL1R1,IL4R,IL6,INHBA,ITGA5,MAP2K3,MFSD2A,MOG,NAMPT,NFIL3,NPC1,NPY,P2RX7,PDK4,PELI1,PFKFB3,PLA2G2A,PLA2G4A,PLAT,PTGS2,PTPN6,RHEB,SBNO2,SELE,SHPK,SOCS1,STK39,SUCNR1,THBS1,TICAM1,TLR1,TNF,TNFAIP8L2,TRPV1
Activation of antigen presenting cells	2.687	5.15677	ARG1,ATF3,CCL4,CSF3,CX3CR1,EDN1,F2RL1,GDNF,ICAM1,IL1B,IL6,MMP9,NAMPT,NFIL3,ODC1,PFKFB3,PLAT,PTGER4,PTGS2,SELE,SOCS1,THBS1,TNF	2.565	4.0716	ANGPT1,ARG1,BTK,C5AR1,CASP1,CCL21,CCL4,CCR2,CD14,CD1D,CD244,CD274,CD37,CD40,CD40LG,CD44,CD80,CDK5R1,CNR2,CSF2,CSF3,CX3CR1,CXCL10,EDN1,EIF2AK4,F2RL1,FAS,GDNF,GJC2,HMOX1,HVCN1,ICA1,ICAM1,IFNA8,IFNGR1,IL1B,IL1R1,IL4R,IL6,INHBA,IRF4,JMJD6,LYN,MAP2K3,MMP9,NAMPT,NFIL3,NPC1,ODC1,P2RX7,PELI1,PFKFB3,PLAT,PRKCA,PTGES,PTGS2,PTPN6,PYCARD,RAB35,RAB3B,RBP4,RELB,RHEB,SBNO2,SELE,SERPINI1,SOCS1,STAT3,TBX21,TG,THB…	3.695	2.54212	ACHE,ARG1,BTK,CD14,CD244,CD80,CNR2,CSF3,CX3CR1,EDN1,EDN2,F2RL1,GJC2,ICAM1,IL13,IL1R1,IL2,IL23A,IL4R,IL6,INHBA,ITGA5,MAP2K3,MFSD2A,MOG,NAMPT,NFIL3,P2RX7,PDK4,PELI1,PFKFB3,PLAT,PTGER3,PTPN6,RBP4,RELB,SBNO2,SELE,SERPINI1,SHPK,SOCS1,TBX21,TG,THBS1,TICAM1,TLR1,TNF,TNFAIP8L2,TNFRSF1A,TPO,WDFY4	3.315	2.91721	ACHE,ARG1,BTK,CCL21,CD14,CD244,CD44,CD80,CD84,CHUK,CLCA1,CNR2,CSF3,CTSL,CX3CR1,EDN1,EDN2,F2RL1,FAS,FASLG,GDNF,GJA1,GNLY,ICAM1,IDO1,IL13,IL1R1,IL4R,IL6,INHBA,ITGA5,MAP2K3,MFSD2A,MOG,NAMPT,NFIL3,NPC1,NPY,P2RX7,PDK4,PELI1,PFKFB3,PLA2G2A,PLA2G4A,PLAT,PTGS2,PTPN6,RAB33A,RAB3C,RBP4,RELB,RHEB,SBNO2,SELE,SHPK,SOCS1,STK39,SUCNR1,TG,THBS1,TICAM1,TLR1,TNF,TNFAIP8L2,TNFRSF1A,TPO,TRPV1,WDFY4,ZBTB46
Cell viability	2.758	5.83565	ABL2,BAG3,BCL2L11,BMP2,CCL4,CDKN1A,CISH,CSF3,CX3CR1,EPHA2,FCMR,HBEGF,HSPA5,ICAM1,IL1B,IL6,MAP3K8,MYC,NFIL3,NFKBIA,NKX3-1,PIM1,PLAT,PRDM1,PTGS2,REL,SERPINE1,TNF,TNFAIP3,TNFSF9	3.794	5.49485	ABL2,AEN,ANGPT1,APEX1,APOB,ATMIN,BAG3,BCL10,BCL2L11,BCL3,BCL6,BMP2,BRCA1,BTK,CAMK4,CASP7,CCL4,CD19,CD274,CD40,CD40LG,CD44,CD80,CDKN1A,CEBPD,CFLAR,CHEK2,CISH,CRKL,CSF2,CSF2RB,CSF3,CTH,CX3CR1,DHX8,E2F4,EIF2AK3,ENO1,EPHA2,F2R,FANCC,FAS,FCER1A,FCMR,FCRL3,FGFR1,FGR,FOXO1,GAB2,HBEGF,HK2,HMOX1,HSPA5,ICAM1,IGFBP5,IL1B,IL27,IL6,IL6ST,IRF4,ITGAL,LCK,LMO3,LY9,LYN,MAP3K8,MAPK9,MEF2C,MNT,MSH2,MYC,NFIL3,NFKB1,…	2.095	4.49621	ABL2,APEX1,APOB,BAG3,BCAR1,BCL2A1,BCL2L11,BCL3,BCL6,BLM,BLNK,BMP2,BRCA1,BTK,CAMK4,CD38,CD80,CDKN1A,CEBPD,CFLAR,CISH,CSF3,CTH,CX3CR1,EGR3,EIF2AK3,EPHA2,FCMR,FOS,GIMAP5,GPR174,GPR65,H2AX,HBEGF,HIPK2,HK2,HSPA5,ICAM1,IGFBP5,IKZF2,IL13,IL2,IL21R,IL27,IL6,IL6ST,KDR,LMNA,LMO3,LY9,MAP3K19,MAP3K8,MITF,MYC,NABP1,NFIL3,NFKBIA,NKX3-1,NTF3,PIM1,PIM3,PLAT,PRDM1,PTPN6,RELB,SERPINE1,SLAMF9,SPRY1,STX3,TBX21,TGFA,…	2.545	2.66756	ABL2,APEX1,APOB,BAG3,BCAR1,BCL2A1,BCL2L11,BCL3,BCL6,BLM,BLNK,BMP2,BRCA1,BTK,CAMK4,CD22,CD300A,CD38,CD44,CD80,CDKN1A,CEBPD,CFLAR,CISH,CSF3,CTH,CX3CR1,EGF,EGR3,EIF2AK3,EPHA2,FAS,FASLG,FCMR,FGFR1,FOS,GAB2,GIMAP5,GPR174,GPR65,H2AX,HBEGF,HIPK2,HK2,HSPA5,ICAM1,IDO1,IGFBP5,IKZF2,IL13,IL21R,IL27,IL6,IL6ST,KLF5,LAMB3,LMNA,LMO3,LY9,MAP3K19,MAP3K8,MSH2,MYC,NFIL3,NFKBIA,NKX3-1,NTF3,PAFAH2,PIK3CG,PIM1,PIM2,PI…
Cell proliferation of fibroblast	2.735	8.91364	ADM,AREG,ATF3,BMP2,CDKN1A,DOK1,EDN1,EREG,FOSL1,FOSL2,FOXC1,GADD45A,HBEGF,IL1B,IL6,LIF,MMP9,MYC,NFKBIA,NPPB,PFKFB3,PLAT,PLAU,PLAUR,SERPINE1,SOCS1,SOCS3,SPRY2,TGIF1,TNF,TXNIP	4.58	3.8729	ABL1,ADM,AREG,ATF4,BMP2,BRCA1,BTRC,CBX2,CCN4,CD40,CD44,CDH1,CDKN1A,CREB3L1,CRKL,CSF2,DHX9,DKC1,DKK1,DUSP4,EDN1,EREG,FAS,FGFR1,FOSL1,FOSL2,FRMD6,GADD45A,GNL3,HBEGF,HMOX1,HS6ST1,IDH1,IL1B,IL6,IL6ST,IP6K2,LIF,LIG4,LMNB1,MAP2K3,MAP2K6,MAPK9,MLH1,MMP9,MYC,MYCN,NFKBIA,NFYA,NLRC3,NPPB,OGT,PA2G4,PDGFRA,PEX2,PFKFB3,PHF14,PITPNA,PLAT,PLAUR,PRKAR2B,PSME3,PTGES,PTPN6,RAC1,RBM3,RHEB,SEPTIN6,SERPINE1,SLC7A11,S…	3.538	3.40121	ABL1,ADM,AREG,ATF4,BCAR1,BLM,BMP2,BRCA1,CBX2,CCN4,CD38,CDH1,CDKN1A,CREB3L1,DHX9,DKC1,EDN1,EREG,FOS,FOSL1,FOSL2,GADD45A,GNL3,GPER1,HBEGF,HMMR,IL13,IL6,IL6ST,IP6K2,ITGA5,LIF,LIN9,LMNA,MAP2K3,MAP2K6,MYC,NFKBIA,NFYA,NLRC3,PFKFB3,PLAT,PLAUR,PLK2,PTPN6,RBM3,SERPINE1,SERTAD1,SLC7A11,SMARCAL1,SOCS1,SOCS3,TDGF1,TGFA,TIMP1,TNF,TNFRSF1A,TNFSF11,TP63,TXN,TXNIP	3.316	2.86328	ABL1,ADM,AREG,ATF4,BCAR1,BLM,BMP2,BRCA1,CBX2,CCN4,CD300A,CD38,CD44,CDH1,CDKN1A,CKS2,CREB3L1,DACH1,DHX9,DKC1,EDN1,EGF,EREG,FAS,FGFR1,FOS,FOSL1,FOSL2,GADD45A,GJA1,GNL3,GPER1,HBEGF,HMMR,HTR2A,IDO1,IL13,IL6,IL6ST,IP6K2,ITGA5,LIF,LIG4,LMNA,LZTS1,MAP2K3,MAP2K6,MYC,NFKBIA,NGFR,NLRC3,PDGFD,PFKFB3,PHC2,PLAT,PLAUR,PTPN6,RBM3,RHEB,RRN3,SERPINE1,SERTAD1,SLC7A11,SOCS1,SOCS3,SOD2,STC1,TDGF1,TGFA,TIMP1,TNF,TNFR…

## Sheet: IPA-Pathways
Pathways	Pediatric Dialysis 6 h vs 0 h			Pediatric Dialysis 12 h vs 0 h			Gold Standard 6 h vs 0 h			Gold Standard 12 h vs 0 h
	Z-score	-log(p-value)	Contributing genes	Z-score	-log(p-value)	Contributing genes	Z-score	-log(p-value)	Contributing genes	Z-score	-log(p-value)	Contributing genes
PPAR Signaling	-2.236	2.07	IL1A,IL1B,NFKBIA,PTGS2,REL,TNF	-4.025	2.54	IL1B,IL1R1,IL1R2,IL1RAP,MAP4K4,NFKB1,NFKB2,NFKBIA,NFKBIB,NFKBIE,PDGFRA,PTGS2,RALA,REL,RELA,RELB,SHC1,SOS2,STAT5A,TNF,TNFRSF1A,TNFRSF1B	-2.496	2.12	FOS,IL18RAP,IL1R1,IL1R2,IL1RAP,IL1RAPL1,NFKB2,NFKBIA,NFKBIB,NFKBIE,RASD1,RELB,SHC1,TNF,TNFRSF1A	-2.357	2.12	CHUK,FOS,IL18RAP,IL1R1,IL1R2,IL1RAP,MAP4K4,NFKB2,NFKBIA,NFKBIB,NFKBIE,NGFR,PDGFD,PTGS2,RELB,SHC1,STAT5A,TNF,TNFRSF1A
ERK5 Signaling	2.646	3.57	CREB5,ELK4,FOSL1,LIF,MAP3K8,MYC,SGK1	2.673	1.7	ATF4,CREB3L1,CREB5,ELK4,FOSL1,GNA13,IL6ST,LIF,MAP3K8,MEF2C,MYC,NTRK1,RALA,RPS6KA4,SGK1	2.714	2.64	ATF4,CREB3L1,ELK4,FOS,FOSL1,GNA13,IL6ST,LIF,MAP3K8,MYC,NTRK1,RASD1,SGK1	2.309	1.49	ATF4,CREB3L1,EGF,ELK4,FOS,FOSL1,GNA13,IL6ST,LIF,MAP3K8,MYC,NTRK1,SGK1
HMGB1 Signaling	3.317	6.94	ICAM1,IL1A,IL1B,IL6,LIF,PLAT,REL,RHOB,RHOBTB1,RHOU,RND3,SELE,SERPINE1,TNF,TNFSF9	3.78	3.84	CD40LG,CSF2,DIRAS3,ICAM1,IFNGR1,IL12A,IL12B,IL17F,IL1B,IL1R1,IL6,LIF,MAP2K3,MAP2K6,MAPK9,NFKB1,NFKB2,PLAT,RAC1,RAC2,RALA,REL,RELA,RELB,RHOBTB1,RHOJ,RHOU,RND1,RND3,SELE,SERPINE1,TNF,TNFRSF1A,TNFRSF1B,VCAM1	1.789	4.43	CLCF1,DIRAS3,FOS,ICAM1,IL12A,IL12B,IL13,IL17F,IL1R1,IL2,IL31,IL6,LIF,MAP2K3,MAP2K6,NFKB2,PLAT,RASD1,RELB,RHOBTB1,RHOD,RHOU,SELE,SERPINE1,TNF,TNFRSF1A,TNFSF11	1.706	2.8	CLCF1,DIRAS3,FASLG,FOS,ICAM1,IL12A,IL12B,IL13,IL17F,IL1R1,IL31,IL6,LIF,MAP2K3,MAP2K6,NFKB2,NGFR,PIK3CG,PLAT,RELB,RHOBTB1,RHOD,RHOU,RND3,SELE,SERPINE1,TNF,TNFRSF1A,TNFSF15
Dendritic Cell Maturation	3	2.08	CD83,CREB5,ICAM1,IL1A,IL1B,IL6,NFKBIA,REL,TNF	2.887	0.889	ATF4,CD1D,CD3D,CD40,CD40LG,CD80,CD83,CREB3L1,CREB5,CSF2,ICAM1,IL12A,IL12B,IL1B,IL6,MAPK9,NFKB1,NFKB2,NFKBIA,NFKBIB,NFKBIE,PLCB2,REL,RELA,RELB,TNF,TNFRSF1A,TNFRSF1B,TREM2	3	0	ATF4,CD80,CD83,CREB3L1,ICAM1,IL12A,IL12B,IL23A,IL6,NFKB2,NFKBIA,NFKBIB,NFKBIE,RELB,TNF,TNFRSF1A,ZBTB12	1.342	0	ATF4,CD80,CHUK,CREB3L1,ICAM1,IL12A,IL12B,IL6,MR1,NFKB2,NFKBIA,NFKBIB,NFKBIE,NGFR,PIK3CG,PLCB2,PLCH1,RELB,TNF,TNFRSF1A,ZBTB12
Production of Nitric Oxide and Reactive Oxygen Species in Macrophages	2.646	2.26	IRF1,MAP3K8,NFKBIA,REL,RHOB,RHOBTB1,RHOU,RND3,TNF	2.556	2.76	APOB,APOM,ARG2,DIRAS3,IFNGR1,IRF1,MAP3K13,MAP3K15,MAP3K8,MAP3K9,MAPK9,NFKB1,NFKB2,NFKBIA,NFKBIB,NFKBIE,PON1,PPM1J,PPP2R1B,PRKCA,PRKCB,PTPN6,RAC1,RAC2,RBP4,REL,RELA,RELB,RHOBTB1,RHOJ,RHOU,RND1,RND3,TNF,TNFRSF1A,TNFRSF1B	2	1.03	APOB,APOM,ARG2,DIRAS3,FOS,IRF1,MAP3K8,NFKB2,NFKBIA,NFKBIB,NFKBIE,PTPN6,RBP4,RELB,RHOBTB1,RHOD,RHOU,TNF,TNFRSF1A	1.706	0.996	APOB,APOM,ARG2,CHUK,DIRAS3,FOS,IRF1,MAP3K15,MAP3K8,NFKB2,NFKBIA,NFKBIB,NFKBIE,NGFR,PIK3CG,PPP2CA,PTPN6,RBP4,RELB,RHOBTB1,RHOD,RHOU,RND3,TNF,TNFRSF1A
LXR/RXR Activation	-1.633	2.3	IL1A,IL1B,IL6,MMP9,PTGS2,REL,TNF	-2.985	4	ABCA1,ABCG1,AMBP,APOB,APOM,ARG2,CD14,HADH,HMGCR,IL1B,IL1R1,IL1R2,IL1RAP,IL6,LPL,MMP9,MYLIP,NFKB1,NFKB2,PON1,PTGS2,RBP4,REL,RELA,RELB,SCD,TNF,TNFRSF1A,TNFRSF1B	-2.183	2.89	ABCA1,ABCG1,AMBP,APOB,APOM,ARG2,CD14,IL18RAP,IL1R1,IL1R2,IL1RAP,IL1RAPL1,IL6,LPL,NFKB2,RBP4,RELB,TNF,TNFRSF1A	-2.065	2.59	ABCA1,ABCG1,ABCG8,AMBP,APOB,APOM,ARG2,CD14,IL18RAP,IL1R1,IL1R2,IL1RAP,IL6,LPL,MYLIP,NFKB2,NGFR,PTGS2,RBP4,RELB,RXRG,TNF,TNFRSF1A
Role of IL-17F in Allergic Inflammatory Airway Diseases	2	2.97	CCL4,CREB5,IL1B,IL6,REL	2.714	3.91	ATF4,CCL4,CREB3L1,CREB5,CSF2,CXCL10,IL17F,IL1B,IL6,NFKB1,NFKB2,REL,RELA,RELB,RPS6KA4	2	1.34	ATF4,CREB3L1,IL17F,IL17RA,IL6,NFKB2,RELB	2	0.752	ATF4,CREB3L1,IL17F,IL17RA,IL6,NFKB2,RELB
IL-6 Signaling	1.134	2.82	IL1A,IL1B,IL6,NFKBIA,REL,SOCS1,SOCS3,TNF	3.024	4.47	CD14,CSNK2A2,HSPB3,IL1B,IL1R1,IL1R2,IL1RAP,IL6,IL6ST,MAP2K3,MAP2K6,MAP4K4,MAPK9,MAPKAPK2,NFKB1,NFKB2,NFKBIA,NFKBIB,NFKBIE,RALA,REL,RELA,RELB,SHC1,SOCS1,SOCS3,SOS2,STAT3,TNF,TNFRSF1A,TNFRSF1B	2.558	5.31	CD14,FOS,HSPB3,IL18RAP,IL1R1,IL1R2,IL1RAP,IL1RAPL1,IL6,IL6ST,MAP2K3,MAP2K6,MAPKAPK2,NFKB2,NFKBIA,NFKBIB,NFKBIE,RASD1,RELB,SHC1,SOCS1,SOCS3,TNF,TNFAIP6,TNFRSF1A	2.2	3.74	CD14,CHUK,FOS,HSPB3,IL18RAP,IL1R1,IL1R2,IL1RAP,IL6,IL6ST,MAP2K3,MAP2K6,MAP4K4,MAPKAPK2,NFKB2,NFKBIA,NFKBIB,NFKBIE,NGFR,PIK3CG,RELB,SHC1,SOCS1,SOCS3,TNF,TNFAIP6,TNFRSF1A
Differential Regulation of Cytokine Production in Macrophages and T Helper Cells by IL-17A and IL-17F	2.236	5	CCL4,CSF3,IL1B,IL6,TNF	2.333	4.2	CCL4,CSF2,CSF3,IL12A,IL12B,IL17F,IL1B,IL6,TNF	1.134	3.8	CSF3,IL12A,IL12B,IL13,IL17F,IL6,TNF	1.134	2.91	CSF3,IL12A,IL12B,IL13,IL17F,IL6,TNF
IL-17 Signaling	2.333	2.65	CSF3,IL1A,IL1B,IL6,LIF,MMP9,PTGS2,TNF,TNFSF9	2.065	0	CD40LG,CSF2,CSF3,IL12A,IL12B,IL17F,IL1B,IL6,LIF,MAP2K3,MAP2K6,MAPK9,MMP9,NFKB1,PTGS2,RALA,RELA,RGS16,TNF	1.698	1.02	CLCF1,CSF3,FOS,IL12A,IL12B,IL13,IL17F,IL17RA,IL2,IL31,IL6,LIF,MAP2K3,MAP2K6,RASD1,TNF,TNFSF11	0.688	0.491	CLCF1,CSF3,FASLG,FOS,IL12A,IL12B,IL13,IL17F,IL17RA,IL31,IL6,LIF,MAP2K3,MAP2K6,MUC5AC,PIK3CG,PTGS2,TNF,TNFSF15
ILK Signaling	2.121	3.91	BMP2,CREB5,FLNC,MMP9,MYC,PTGS2,REL,RHOB,RHOBTB1,RHOU,RND3,TNF	1.569	2.38	ACTN3,ATF4,BMP2,CDH1,CFL1,CREB3L1,CREB5,DIRAS3,FLNC,ITGB5,ITGB7,KRT18,MAP2K6,MAPK9,MMP9,MYC,MYL4,NFKB1,NFKB2,PPM1J,PPP2R1B,PTGS2,RAC1,RAC2,REL,RELA,RELB,RHOBTB1,RHOJ,RHOU,RND1,RND3,RPS6KA4,TNF,TNFRSF1A	1.604	0.719	ATF4,BMP2,CDH1,CREB3L1,DIRAS3,FLNC,FOS,ITGB7,MAP2K6,MYC,MYL5,NFKB2,RELB,RHOBTB1,RHOD,RHOU,TNF,TNFRSF1A	1.789	0.833	ACTC1,ATF4,BMP2,CDH1,CREB3L1,DIRAS3,FLNC,FOS,MAP2K6,MYC,MYL5,MYO1A,NACA,NFKB2,PIK3CG,PPP2CA,PTGS2,RELB,RHOBTB1,RHOD,RHOU,RND3,SNAI1,TNF,TNFRSF1A
iNOS Signaling	none	1.34	IRF1,NFKBIA,REL	2.828	2.71	CAMK4,CD14,HMGA1,IFNGR1,IRF1,NFKB1,NFKB2,NFKBIA,NFKBIB,NFKBIE,REL,RELA,RELB	1.89	2.86	CD14,FOS,HMGA1,IRAK2,IRF1,NFKB2,NFKBIA,NFKBIB,NFKBIE,RELB	2.121	2.29	CD14,CHUK,FOS,HMGA1,IRAK2,IRF1,NFKB2,NFKBIA,NFKBIB,NFKBIE,RELB
Role of Hypercytokinemia/hyperchemokinemia in the Pathogenesis of Influenza	2.449	2.84	AREG,CCL4,IL1A,IL1B,IL6,TNF	1.886	2.97	AREG,CASP1,CCL4,CXCL10,IFNA8,IL12A,IL12B,IL1B,IL6,IRF9,ISG15,NFKB1,NFKB2,OAS1,PYCARD,S1PR1,TICAM1,TNF	1.667	1.05	AREG,IL12A,IL12B,IL13,IL6,IRF9,NFKB2,TICAM1,TNF	1.897	0.656	AREG,IL12A,IL12B,IL13,IL6,IRF9,ISG15,NFKB2,TICAM1,TNF
TNFR1 Signaling	none	2.76	BIRC3,NFKBIA,REL,TNF,TNFAIP3	2.496	3.91	BIRC3,CASP7,CYCS,MADD,NFKB1,NFKB2,NFKBIA,NFKBIB,NFKBIE,REL,RELA,RELB,RIPK1,TNF,TNFAIP3,TNFRSF1A	1.667	3.06	BIRC3,CYCS,FOS,NFKB2,NFKBIA,NFKBIB,NFKBIE,RELB,TNF,TNFAIP3,TNFRSF1A	2.333	1.94	CHUK,CYCS,FOS,NFKB2,NFKBIA,NFKBIB,NFKBIE,RELB,TNF,TNFAIP3,TNFRSF1A
