# Supplementary material for: Prolonged dialysis during ex vivo lung perfusion promotes inflammatory responses
Source: Front Immunol. 2024 Mar 22;15:1365964. doi: 10.3389/fimmu.2024.1365964 (PMC10995259; doi:10.3389/fimmu.2024.1365964)
Supplement: Supplementary file 1 [file DataSheet_1.zip › Additional file 5.XLSX]

## Sheet: Legend
Additional file 5. Contributing genes of the functional enrichment results generated from the differentially expressed genes between 12 h and 6 h. Tab Reactome: enrichment analysis using the Reactome geneset collection.

## Sheet: Reactome
	Pediatric Dialysis 12 h vs 6 h		Gold Standard 12 h vs 6 h
term	-log p-value	contributing genes	-log p-value	contributing genes
REACTOME_METABOLISM_OF_RNA	5.11827	DKC1,PES1,EBNA1,BP2,DDX39A,TSR1,NOB1,RPP40,EXOSC5,EIF4A1,NOP2,RTCB,EMG1,FBL,GAR1,FTSJ3,PSMD7,SNRPD1,PDCD11,CTU1,RRP7A,MAGOHB	none	none
